# Supplementary material for: Protein degradation and dynamic tRNA thiolation fine-tune translation at elevated temperatures
Source: Nucleic Acids Res. 2015 Apr 13;43(9):4701–12. doi: 10.1093/nar/gkv322 (PMC4482078; doi:10.1093/nar/gkv322)
Supplement: SUPPLEMENTARY DATA [file supp_gkv322_nar-03542-f-2014-File008.xls]

## Sheet: Supplementary Table S1
Code	Description	Mat.	Reference
yKT68 (BY4741)	his3Δ1 leu2Δ0 met15Δ0 ura3Δ0	A	Brachmann et al. (12)
yKT224 (SILAC WT)	BY4741 trp-, CAN1+, lys1Δ::KAN, lys2Δ::KAN, arg4Δ::KAN, MET17+	A	This study
yKT226 (WT)	BY4741 MET17+	A	This study
yKT244	BY4741 MET17+, NCS2-3HA::His3MX6	A	This study
yKT245	BY4741 MET17+, NCS6-3HA::HIS3MX6	A	This study
yKT242 (npr2Δ)	BY4741 MET17+, npr2Δ::KANMX6	A	This study
yKT143 (urm1Δ)	BY4741 urm1Δ::KANMX6	A	Leidel et al. (9)
yKT128 (elp1Δ)	BY4741 elp1Δ::KANMX6	A	Open Biosystems
yKT120	W303 cim3-1	-na-	Ghislain et al. (13)
yKT122	W303 cim5-1	-na-	Ghislain et al. (13)
yKT287 (ncs2Δ + pEV)	BY4741 MET17+, ncs2Δ::NATMX6 +pRS413 EV (AMPr, HIS3)	A	This study
yKT288 (ncs2Δ + pNCS2)	BY4741 MET17+, ncs2Δ::NATMX6 + pRS413-prom.ADH1-3HA-NCS2-termCYC (AMPr, HIS3)	A	This study
yKT289 (ncs2Δ + pncs2A212T)	BY4741 MET17+, ncs2Δ::NATMX6 +pRS413-prom.ADH1-3HA-ncs2A212T-termCYC1 (AMPr, HIS3)	A	This study

## Sheet: Supplementary Table S2
Systematic Name	log2(ratio) (30°C/37°C)	adj.P.Val (30°C/37°C)	Standard Name
YGL211W	2.01269	5.31959e-05	NCS6
YGR234W	2.14829	5.31959e-05	YHB1
YOL140W	-2.01433	5.31959e-05	ARG8
YOR303W	-2.81531	5.31959e-05	CPA1
YBR072W	-1.65174	6.8249e-05	HSP26
YDR214W	-1.83886	6.8249e-05	AHA1
YDR258C	-1.63705	6.8249e-05	HSP78
YER069W	-1.62502	6.8249e-05	ARG5,6
YFR030W	2.21155	6.8249e-05	MET10
YJR078W	-3.75422	6.8249e-05	BNA2
YOR215C	1.82842	6.8249e-05	AIM41
YNL052W	2.04063	7.16124e-05	COX5A
YJL088W	-1.77027	8.05963e-05	ARG3
YGR143W	1.71112	9.32575e-05	SKN1
Q0250	2.40005	0.000106137	COX2
YGL121C	-1.8085	0.000106137	GPG1
YGR032W	-2.70273	0.000106137	GSC2
YGR276C	1.82932	0.000106137	RNH70
YJR010W	1.49732	0.000106137	MET3
YJR137C	1.99904	0.000106137	MET5
YOL154W	2.77594	0.000106137	ZPS1
YAL005C	-1.40246	0.000107806	SSA1
YAL060W	-1.20561	0.000107919	BDH1
YDR111C	1.51006	0.000107919	ALT2
YGR248W	-1.22889	0.000107919	SOL4
YHR033W	2.50921	0.000107919	YHR033W
YLR178C	-1.27375	0.000107919	TFS1
YOL032W	-1.24791	0.000107919	OPI10
YOR020C	-1.65004	0.000107919	HSP10
YOR374W	-1.19893	0.000107919	ALD4
YPL017C	-1.17555	0.000117421	IRC15
YKR056W	1.14482	0.000129123	TRM2
YLL026W	-1.37473	0.000129123	HSP104
YBL064C	-1.24431	0.000143093	PRX1
YDR171W	-1.15693	0.000143093	HSP42
YER103W	-1.44883	0.000143093	SSA4
YOL055C	-1.25274	0.000143093	THI20
YOL052C	-1.10571	0.000151461	SPE2
YCL030C	1.19547	0.000159825	HIS4
YLR108C	2.21322	0.000159825	YLR108C
YLR259C	-1.22595	0.000159825	HSP60
YML004C	1.1305	0.000159825	GLO1
YJR096W	-1.13922	0.000167775	YJR096W
YGR043C	-1.18428	0.000172413	NQM1
YHR179W	-1.16755	0.00018988	OYE2
YIL005W	1.21306	0.000191824	EPS1
YOL058W	-1.09683	0.000191824	ARG1
YOR027W	-1.18753	0.000191824	STI1
YOR367W	1.33981	0.000191824	SCP1
YPL214C	-1.13465	0.000191824	THI6
YLR216C	-1.17178	0.000192881	CPR6
YHR112C	-0.985855	0.000217142	YHR112C
YGL187C	1.13196	0.000223442	COX4
YOR243C	1.08184	0.000224602	PUS7
YMR083W	-0.942688	0.000230181	ADH3
YJR103W	-0.975042	0.000242145	URA8
YBR208C	1.13619	0.00024407	DUR1,2
YGL129C	1.01104	0.00024407	RSM23
YHR104W	-0.935803	0.00024407	GRE3
YPL111W	-1.05037	0.00024407	CAR1
YPL127C	1.10824	0.00024407	HHO1
YFL016C	-1.04944	0.000248044	MDJ1
YJL212C	1.90955	0.000248044	OPT1
YPL240C	-2.0073	0.000248044	HSP82
YBR146W	1.07874	0.000265672	MRPS9
YDR083W	0.859611	0.000285377	RRP8
YEL066W	-1.14891	0.000285377	HPA3
YJR047C	-0.947772	0.000285377	ANB1
YKL024C	-0.952636	0.000285377	URA6
YKL151C	-0.927317	0.000285377	YKL151C
YKR080W	-0.92746	0.000285377	MTD1
YLR452C	2.39785	0.000285377	SST2
YNL077W	-1.59318	0.000285377	APJ1
YNL281W	-1.44793	0.000285377	HCH1
YPL071C	-0.942102	0.000285377	YPL071C
YDR072C	0.909327	0.000311539	IPT1
YLR179C	-0.894812	0.000311539	YLR179C
YNL252C	0.900823	0.000311539	MRPL17
YDR465C	1.23234	0.000320554	RMT2
YGR012W	-0.845816	0.000320554	YGR012W
YIL140W	1.08239	0.000320554	AXL2
YJL101C	1.08045	0.000320554	GSH1
YLR258W	-0.899731	0.000320554	GSY2
YHR001W-A	1.1145	0.000321629	QCR10
YOR065W	0.859981	0.000324569	CYT1
YBR251W	1.03845	0.000350853	MRPS5
YCR069W	0.832215	0.000350853	CPR4
YGL037C	-0.932121	0.000350853	PNC1
YMR120C	1.07674	0.000350853	ADE17
YNL249C	0.863036	0.000350853	MPA43
YMR172W	0.954602	0.00035915	HOT1
YLR063W	-0.842218	0.000361134	YLR063W
YOR158W	0.946133	0.000361134	PET123
YFR053C	-0.851059	0.00036344	HXK1
YDR298C	0.90268	0.00036612	ATP5
YIL007C	-0.806289	0.00036612	NAS2
YAL061W	-1.08673	0.000370981	BDH2
YDL174C	0.781831	0.000370981	DLD1
YDR322W	0.778608	0.000370981	MRPL35
YER091C	0.965356	0.000370981	MET6
YIL016W	0.785423	0.000370981	SNL1
YJR113C	0.828625	0.000370981	RSM7
YKR046C	-0.790887	0.000370981	PET10
YMR054W	0.882044	0.000370981	STV1
YLR303W	0.942071	0.000398667	MET17
YBL057C	-0.846264	0.000403007	PTH2
YGR245C	0.783118	0.000404671	SDA1
YGL101W	1.01286	0.00040681	YGL101W
YJL052W	-0.947681	0.00040681	TDH1
YKL016C	0.950526	0.000418044	ATP7
YGR177C	-0.983314	0.000418494	ATF2
YER137C	-1.21043	0.000422703	YER137C
YGR165W	0.774746	0.000422703	MRPS35
YFR021W	-0.824797	0.000423928	ATG18
YHR047C	-0.837915	0.00043136	AAP1
YMR264W	-1.04739	0.00043136	CUE1
YDR175C	0.960832	0.000439666	RSM24
YLR247C	1.40742	0.000439666	IRC20
YMR008C	-0.989801	0.000439666	PLB1
YPL173W	0.737283	0.000439666	MRPL40
YLR251W	-1.11846	0.000441834	SYM1
YEL032W	0.786674	0.000442105	MCM3
YGL173C	0.986083	0.000448996	XRN1
YAR015W	0.752521	0.000449933	ADE1
YDL119C	-0.766515	0.000456039	YDL119C
YJL066C	-0.8073	0.000458068	MPM1
YER044C	-0.750993	0.000458824	ERG28
YCL057W	0.712711	0.000461545	PRD1
YGR180C	-0.755746	0.00046773	RNR4
YDR493W	-0.869943	0.000477648	MZM1
YLR180W	0.858929	0.000488817	SAM1
YAL058W	-0.760896	0.000490952	CNE1
YGL191W	1.48166	0.000505013	COX13
YNL194C	-1.10384	0.000509204	YNL194C
YNL200C	-0.692343	0.000509204	YNL200C
YJL034W	-0.734311	0.000515985	KAR2
YER174C	0.820224	0.000523251	GRX4
YGL255W	0.969105	0.000523251	ZRT1
YGR162W	0.737888	0.000523251	TIF4631
YGR256W	-1.66921	0.000523251	GND2
YJR144W	0.771458	0.000523251	MGM101
YLR342W	0.869626	0.000523251	FKS1
YOR057W	-0.794889	0.000523251	SGT1
YDR511W	-0.869791	0.000537171	ACN9
YCR048W	-0.995429	0.000537393	ARE1
YBL098W	-0.709829	0.000541514	BNA4
YER073W	-0.706189	0.000545842	ALD5
YML081C-A	0.768822	0.000545842	ATP18
YOR230W	-0.687769	0.000545842	WTM1
YPL208W	0.723924	0.000545842	RKM1
YPR020W	0.85967	0.000545842	ATP20
Q0140	1.05593	0.000555605	VAR1
YFL001W	0.688744	0.000555605	DEG1
YGR130C	0.675001	0.000555605	YGR130C
YMR188C	0.94662	0.000555605	MRPS17
YMR266W	0.91779	0.000555605	RSN1
YNL007C	-0.688983	0.000555605	SIS1
YOL133W	-0.69958	0.000555605	HRT1
YOR089C	-0.664012	0.000555605	VPS21
YBR101C	-0.754571	0.00056681	FES1
YBR126C	-0.676476	0.00056681	TPS1
YCR008W	-0.923244	0.00056681	SAT4
YER156C	0.709402	0.00056681	YER156C
YNL292W	0.691334	0.00056681	PUS4
YOR236W	0.667336	0.00056681	DFR1
YPL078C	0.925286	0.00056681	ATP4
YDL022W	-0.684903	0.00056817	GPD1
YER078C	0.798698	0.00056938	ICP55
YDR365C	0.694198	0.000576035	ESF1
YHR029C	-0.710585	0.000578453	YHI9
YJR148W	-0.719116	0.000582503	BAT2
YBL054W	0.660245	0.000595344	TOD6
YCR083W	-0.882934	0.000603776	TRX3
YDR237W	0.731158	0.000605261	MRPL7
YNR034W	-0.687524	0.000605261	SOL1
YPR042C	-0.653036	0.000605261	PUF2
YDR173C	-0.948717	0.000606134	ARG82
YDL070W	1.12979	0.000613852	BDF2
YJL046W	-0.645224	0.000613852	AIM22
YBR028C	0.842802	0.000614428	YPK3
YCL047C	-0.881665	0.000614428	POF1
YFR007W	-0.774137	0.000614428	YFH7
YHR199C	-1.09938	0.000614428	AIM46
YJL082W	-0.964146	0.000614428	IML2
YPL196W	-0.685949	0.000614428	OXR1
YPL245W	-0.656706	0.00062919	YPL245W
YBR244W	1.15355	0.000629831	GPX2
YDL052C	-0.632733	0.000632825	SLC1
YLR359W	0.720622	0.000632825	ADE13
YDR462W	0.770092	0.000646993	MRPL28
YHR017W	-0.635663	0.000646993	YSC83
YIL065C	-0.681211	0.000646993	FIS1
YIL094C	-0.80872	0.00064849	LYS12
YBR169C	-0.777295	0.000653169	SSE2
YHR149C	0.682002	0.000671671	SKG6
YBR054W	-2.85107	0.000672575	YRO2
YMR193W	0.663708	0.000672575	MRPL24
YHR034C	-0.646357	0.00068018	PIH1
YMR031C	0.611522	0.000681795	EIS1
YEL042W	0.704562	0.000682549	GDA1
YOL011W	-0.714161	0.000684295	PLB3
YLR142W	-2.09551	0.000688821	PUT1
YML059C	-0.976174	0.000688821	NTE1
YOR007C	-0.620696	0.000688821	SGT2
YOR219C	0.621823	0.000688821	STE13
YPR026W	-0.730616	0.000688821	ATH1
YJR135C	-0.68454	0.000691364	MCM22
YPL119C	-0.894623	0.000691364	DBP1
YOL077W-A	0.916554	0.000694328	ATP19
YBR006W	-0.757429	0.000695883	UGA2
YBR230C	-0.720647	0.000695883	OM14
YKL103C	-0.608988	0.000695883	LAP4
YDR399W	0.643583	0.000697852	HPT1
YGL221C	-0.674795	0.000700255	NIF3
YKL142W	-0.698053	0.000709893	MRP8
YKL176C	0.705571	0.000713556	LST4
YML130C	-0.665442	0.000713556	ERO1
YLR347C	-0.615226	0.000714987	KAP95
YDR530C	1.1277	0.00071652	APA2
YPR127W	-0.886879	0.00071652	YPR127W
YDR529C	1.16845	0.000721616	QCR7
YEL047C	-0.710997	0.000721616	YEL047C
YIL015W	1.1316	0.000722088	BAR1
YOR305W	-0.723762	0.000722088	RRG7
YIL108W	-0.609378	0.000723992	YIL108W
YDR032C	-0.628579	0.000727095	PST2
Q0085	1.00131	0.000728786	ATP6
YDR380W	0.96462	0.000749993	ARO10
YMR158W	0.598447	0.000761507	MRPS8
YNL169C	0.814208	0.000761507	PSD1
YEL046C	0.623872	0.000768919	GLY1
YHR030C	-0.808577	0.000768919	SLT2
YHR147C	0.614112	0.000768919	MRPL6
YNR040W	-0.703377	0.000768919	YNR040W
YOR176W	0.622254	0.000768919	HEM15
YFR041C	0.591233	0.000779671	ERJ5
YMR214W	-0.588363	0.000781898	SCJ1
YJR008W	-0.672813	0.000787972	YJR008W
YGR250C	-0.626088	0.00079375	YGR250C
YMR145C	0.594362	0.00079375	NDE1
YMR278W	-0.614763	0.000797915	PGM3
YDR405W	0.697955	0.000840077	MRP20
YDL205C	0.658831	0.000868306	HEM3
YJR133W	-0.583716	0.000868306	XPT1
YPL152W	-0.782722	0.000868306	RRD2
YDR391C	0.646416	0.000873565	YDR391C
YEL060C	-0.674496	0.00087575	PRB1
YKL218C	-0.885425	0.00087575	SRY1
YNL064C	-0.59813	0.00087575	YDJ1
YDL131W	-0.736681	0.000878941	LYS21
YKL184W	0.931788	0.000879656	SPE1
YBR092C	-0.785193	0.000895327	PHO3
YDL198C	0.564991	0.000906951	GGC1
YGR246C	0.653527	0.000906951	BRF1
YPL053C	0.805156	0.000914076	KTR6
YLR177W	-0.75903	0.000914182	YLR177W
YNL306W	0.623041	0.000914182	MRPS18
YBL075C	-0.97276	0.000917568	SSA3
YGR061C	0.674499	0.000917568	ADE6
YIL051C	-0.628593	0.000917568	MMF1
YPR052C	1.10052	0.000920465	NHP6A
YER043C	0.577758	0.000949162	SAH1
YMR262W	-0.768075	0.000951778	YMR262W
YJL157C	1.48657	0.000959912	FAR1
YCR073W-A	-0.58835	0.000960805	SOL2
YMR096W	0.614345	0.000960805	SNZ1
YGR199W	-0.630397	0.000966616	PMT6
YKL185W	0.964003	0.000966616	ASH1
YJL057C	-0.564855	0.00097105	IKS1
YDL125C	-0.564873	0.00097716	HNT1
YFR015C	0.90313	0.00097716	GSY1
YKR031C	1.16104	0.00097716	SPO14
YMR105C	-0.545418	0.00097716	PGM2
YBR014C	0.636393	0.000991746	GRX7
YDR377W	1.09948	0.000991746	ATP17
YMR307W	0.62398	0.000991746	GAS1
YGL147C	0.559743	0.000995759	RPL9A
YML100W	-0.671869	0.00101263	TSL1
YCL004W	-0.927749	0.00102238	PGS1
YDR453C	-0.78162	0.00102238	TSA2
YGR116W	0.618949	0.00102238	SPT6
YMR272C	0.935896	0.00102238	SCS7
YMR282C	0.656071	0.00102238	AEP2
YOL068C	0.594853	0.00102238	HST1
YPL006W	0.638652	0.00102238	NCR1
YPR002W	-0.785534	0.00102238	PDH1
YIL156W-B	-0.832572	0.00103223	YIL156W-B
YOR288C	-0.536283	0.00103223	MPD1
YPR172W	-0.743574	0.00103223	YPR172W
YDR322C-A	1.0036	0.00104413	TIM11
YHR207C	-0.649172	0.00104413	SET5
YML014W	-0.556089	0.00105184	TRM9
YDR483W	0.684793	0.00106281	KRE2
YIL125W	0.526196	0.00106281	KGD1
YJL068C	-0.58614	0.00106281	YJL068C
YJL172W	-0.61455	0.00106281	CPS1
YMR303C	-0.742947	0.00106281	ADH2
YDR313C	-0.60957	0.00107493	PIB1
YPL181W	0.856077	0.00108197	CTI6
YMR104C	-0.899686	0.00109249	YPK2
YBR222C	-0.584884	0.00109991	PCS60
YDR326C	0.736989	0.00109991	YSP2
YML060W	1.19993	0.00109991	OGG1
YIL147C	0.784528	0.00111589	SLN1
YGL140C	0.83368	0.00111683	YGL140C
YOR094W	-0.545692	0.00111826	ARF3
YER057C	0.741146	0.00112186	HMF1
YKL129C	-0.621868	0.00112186	MYO3
YMR012W	0.677337	0.00112186	CLU1
YMR146C	0.515436	0.00112186	TIF34
YDR494W	1.36945	0.00115738	RSM28
YCR005C	-0.907466	0.00116584	CIT2
YDL135C	-0.569321	0.0011665	RDI1
YJL074C	0.519275	0.0011665	SMC3
YER061C	-0.72264	0.00118269	CEM1
YMR186W	-0.75807	0.0011832	HSC82
YAL049C	-0.529257	0.00119252	AIM2
YAL051W	-0.524897	0.00119252	OAF1
YBR034C	0.565741	0.00119252	HMT1
YKL006W	0.555181	0.00119252	RPL14A
YBR140C	0.866478	0.00120727	IRA1
YPL146C	0.546712	0.00120968	NOP53
YDL230W	-0.622906	0.0012113	PTP1
YGR284C	-0.576182	0.0012113	ERV29
YNL112W	0.528081	0.0012113	DBP2
YFL045C	0.522639	0.00121476	SEC53
YHR111W	-0.581075	0.00121701	UBA4
YER143W	-0.51829	0.00121854	DDI1
YPR160W	-0.502412	0.00121854	GPH1
YBR085W	-1.33185	0.00122117	AAC3
YLR137W	-0.70694	0.00122252	RKM5
YKL113C	0.600961	0.0012369	RAD27
YBR039W	0.50314	0.00124718	ATP3
YOR048C	0.566593	0.00126648	RAT1
YKR028W	0.527009	0.00127648	SAP190
YNL129W	0.507153	0.00127648	NRK1
YDL227C	1.03691	0.001302	HO
YNL134C	0.756761	0.0013199	YNL134C
YNL005C	0.629504	0.00132074	MRP7
YBR022W	-0.585698	0.00134024	POA1
YBL078C	-0.602816	0.00135218	ATG8
YOR222W	-0.539481	0.00135218	ODC2
YGR124W	0.546107	0.00135378	ASN2
YBL060W	-0.572523	0.00135818	YEL1
YDL025C	0.508303	0.00135818	RTK1
YER081W	0.777794	0.00135818	SER3
YDR047W	0.746858	0.00136802	HEM12
YOR347C	-0.605746	0.00137252	PYK2
YJL133W	-0.556164	0.00139167	MRS3
YMR087W	-0.606468	0.00143952	YMR087W
YLR324W	-0.62194	0.001443	PEX30
YDR381C-A	-0.660217	0.00145481	YDR381C-A
YFL041W	0.59281	0.00145481	FET5
YGL167C	0.584907	0.00145481	PMR1
YLR300W	1.02849	0.00145481	EXG1
YNR074C	0.592632	0.00145481	AIF1
YPL118W	0.761548	0.00146203	MRP51
YOR166C	-0.587798	0.00149446	SWT1
YOR357C	-0.615314	0.00149641	SNX3
YOR099W	0.528998	0.00150131	KTR1
YER126C	0.498396	0.00150406	NSA2
YCL043C	-0.496639	0.00151113	PDI1
YMR170C	-0.601086	0.00153691	ALD2
YGL056C	-0.522823	0.00155766	SDS23
YDR409W	-0.60266	0.00155882	SIZ1
YNL037C	-0.471315	0.00157792	IDH1
YNL047C	0.525227	0.00158339	SLM2
YLR143W	0.500572	0.00159682	YLR143W
YOL107W	-0.590516	0.00159867	YOL107W
YIL097W	-0.468905	0.00160054	FYV10
YIL116W	0.505043	0.00160054	HIS5
YNR034W-A	-0.839082	0.00160054	YNR034W-A
YGL226C-A	0.695853	0.0016013	OST5
YHR086W	0.582137	0.00160928	NAM8
YGR103W	0.509409	0.0016218	NOP7
YKR042W	1.06308	0.0016218	UTH1
YNL284C	0.713024	0.0016218	MRPL10
YOR112W	-0.515898	0.0016218	CEX1
YOR335C	0.575224	0.0016218	ALA1
YOR349W	-0.544608	0.0016218	CIN1
YPL043W	0.496949	0.0016218	NOP4
YNL302C	0.64117	0.00162186	RPS19B
YDR222W	0.977504	0.00163379	YDR222W
YDR452W	0.504664	0.00164437	PPN1
YGR049W	-0.773029	0.00164437	SCM4
YHR198C	-0.478561	0.00164437	AIM18
YDL003W	0.553513	0.00165931	MCD1
YGR157W	0.496639	0.00166443	CHO2
YDR170C	0.513353	0.00166566	SEC7
YMR022W	-0.828087	0.00166566	UBC7
YJL050W	0.482631	0.0016716	MTR4
YPL092W	-1.05893	0.0016716	SSU1
YGR159C	0.771131	0.00168093	NSR1
YJR091C	-0.589333	0.00168093	JSN1
YCL040W	-0.569716	0.00169791	GLK1
YDR041W	0.831031	0.00169791	RSM10
YIL009W	0.556662	0.00169791	FAA3
YIL123W	1.77131	0.00169791	SIM1
YHR052W	0.501353	0.00171178	CIC1
YGL108C	-0.753894	0.00171593	YGL108C
YDR204W	-0.542387	0.00172966	COQ4
YJL071W	-0.615929	0.00179063	ARG2
YJL026W	-0.556324	0.00179911	RNR2
YLR175W	0.463404	0.00180692	CBF5
YBR176W	-0.458697	0.00181079	ECM31
YKR009C	-0.83866	0.00181079	FOX2
YNL201C	0.590387	0.00181079	PSY2
YBL099W	0.487864	0.00181542	ATP1
YPL106C	-0.632338	0.00181542	SSE1
YLR326W	-0.763552	0.00183233	YLR326W
YKL172W	0.487223	0.00184688	EBP2
YLR268W	-0.459566	0.00184688	SEC22
YLR420W	0.635412	0.00184688	URA4
YNL072W	0.575713	0.00187968	RNH201
YBL046W	0.446682	0.00188973	PSY4
YHL023C	0.758417	0.00190883	NPR3
YBR205W	0.439403	0.00194938	KTR3
YOR148C	-0.784494	0.00194938	SPP2
YDR541C	0.875429	0.00195878	YDR541C
YGL010W	-0.500327	0.00195878	YGL010W
YNL119W	0.688769	0.00196071	NCS2
YBR179C	0.722141	0.00196455	FZO1
YGL257C	0.72449	0.0019797	MNT2
YDL100C	-0.493045	0.00198604	GET3
YER164W	0.594596	0.00201556	CHD1
YJL055W	-0.563394	0.00202983	YJL055W
YDL006W	-0.473525	0.00204317	PTC1
YOL086C	-0.46409	0.00206667	ADH1
YDR121W	-0.442958	0.00206699	DPB4
YFR038W	0.548019	0.00206699	IRC5
YGR038W	-0.46511	0.00206699	ORM1
YHR028C	0.631067	0.00206699	DAP2
YOL025W	-0.63256	0.00206699	LAG2
YOR130C	-0.713625	0.00206699	ORT1
YDR019C	-0.623828	0.00207695	GCV1
YIR026C	0.695685	0.00210305	YVH1
YCR068W	-0.758156	0.00211382	ATG15
YDR279W	0.524517	0.00211382	RNH202
YGR194C	0.488379	0.00211382	XKS1
YLR248W	0.439385	0.00211382	RCK2
YMR121C	-0.48748	0.00211382	RPL15B
YOL126C	0.518139	0.00211382	MDH2
YAL041W	-0.438759	0.00211444	CDC24
YGR065C	1.00183	0.00211444	VHT1
YLR134W	-0.44048	0.00211444	PDC5
YOR017W	0.453253	0.00211444	PET127
YIR035C	-0.553533	0.00213146	YIR035C
YKL045W	0.52072	0.00213369	PRI2
YML017W	-0.466626	0.00213949	PSP2
YEL050C	0.648798	0.00215319	RML2
YDR186C	-0.588585	0.00215862	YDR186C
YHR046C	-0.517211	0.00215862	INM1
YOL009C	-0.506077	0.00216146	MDM12
YKL054C	-0.4293	0.00216256	DEF1
YAR042W	-0.439341	0.00216826	SWH1
YIL078W	0.425341	0.00216826	THS1
YIR002C	-0.605978	0.00216826	MPH1
YJL159W	-0.782271	0.00216826	HSP150
YMR238W	0.570302	0.00216826	DFG5
YKL216W	0.477727	0.00216917	URA1
YLR107W	1.01617	0.00216917	REX3
YBL106C	0.911759	0.00217058	SRO77
YGR072W	-0.42539	0.00217058	UPF3
YNL110C	0.54395	0.00217058	NOP15
YOR101W	0.567455	0.00217058	RAS1
YPR166C	0.711537	0.00217058	MRP2
YDR228C	-0.506454	0.00219315	PCF11
YJL073W	-0.516218	0.00219315	JEM1
YDL021W	-1.84585	0.00219763	GPM2
YGR019W	-0.434587	0.00219763	UGA1
YKL001C	0.952261	0.00219768	MET14
YLR356W	-0.646079	0.00219768	ATG33
YGR189C	-0.431679	0.00220085	CRH1
YDL175C	-0.710765	0.00221097	AIR2
YJL122W	0.628691	0.00221097	ALB1
YJL166W	1.23021	0.00221097	QCR8
YDL168W	-0.712598	0.00221999	SFA1
YLL024C	-0.485076	0.00221999	SSA2
YDR182W	0.498818	0.00223452	CDC1
YKL087C	0.5256	0.00226118	CYT2
YML010W	0.427917	0.00226118	SPT5
YJR060W	-0.424374	0.00228099	CBF1
YMR128W	0.456793	0.00233044	ECM16
YDR293C	-0.423055	0.00237181	SSD1
YOL019W	0.950136	0.00237181	YOL019W
YDL146W	-0.435887	0.00237779	LDB17
YNL085W	0.42951	0.00237779	MKT1
YPL103C	0.550763	0.00237779	FMP30
YOR095C	0.527267	0.00239746	RKI1
YJL141C	-0.510839	0.00240209	YAK1
YGL141W	-0.43576	0.0024276	HUL5
YCL017C	-0.429218	0.00243352	NFS1
YDL215C	-0.415952	0.00243352	GDH2
YER006W	0.414418	0.00243352	NUG1
YDR513W	-0.562092	0.00245368	GRX2
YJR025C	-0.546963	0.00245557	BNA1
YGL185C	-0.590634	0.00245589	YGL185C
YLR310C	0.432402	0.00247445	CDC25
YKL094W	-0.42431	0.0024766	YJU3
YDR385W	0.40612	0.00253355	EFT2
YGL087C	-0.499597	0.00253355	MMS2
YIR037W	-0.50734	0.00253355	HYR1
YML072C	0.563574	0.00253355	TCB3
YOR133W	0.40612	0.00253355	EFT1
YER025W	0.410182	0.00255273	GCD11
YHR123W	-0.521816	0.00255273	EPT1
YBR218C	0.4778	0.0025583	PYC2
YHL021C	-0.426024	0.00258457	AIM17
YKR066C	-0.554441	0.00258457	CCP1
YNR030W	-0.522043	0.00258457	ALG12
YPL013C	0.977952	0.00258977	MRPS16
YJL002C	0.480378	0.00259427	OST1
YDR001C	-0.476935	0.00260931	NTH1
YKL150W	0.459893	0.00260931	MCR1
YJR072C	-0.490191	0.00263236	NPA3
YDL076C	0.851337	0.00263503	RXT3
YHL027W	0.458866	0.00265344	RIM101
YOL016C	-0.595273	0.00268358	CMK2
YLR099W-A	-0.470983	0.00268823	YLR099W-A
YBR265W	1.03292	0.00269215	TSC10
YGR111W	-0.409956	0.00269215	YGR111W
YMR020W	-0.402804	0.00270472	FMS1
YCR019W	0.47551	0.00271554	MAK32
YEL053C	0.566956	0.00271554	MAK10
YHR161C	-0.476718	0.00271554	YAP1801
YPL191C	-0.576066	0.00271554	YPL191C
YGL040C	-0.454711	0.00272081	HEM2
YJL198W	0.585888	0.00272081	PHO90
YDR516C	-0.414507	0.00273118	EMI2
YGR123C	0.426024	0.00273749	PPT1
YOR090C	0.445504	0.00273873	PTC5
YMR157C	-0.439925	0.00274125	AIM36
YDR533C	-0.565705	0.00276423	HSP31
YBR139W	-0.39529	0.00277715	YBR139W
YNL310C	-0.728012	0.00277715	ZIM17
YGL094C	0.438256	0.00279235	PAN2
YML088W	0.690268	0.00279235	UFO1
YIL126W	0.435121	0.00283951	STH1
YBR079C	0.391379	0.0028404	RPG1
YNL191W	-0.436496	0.00284503	DUG3
YMR309C	0.403559	0.00285144	NIP1
YER064C	-0.392553	0.00285217	YER064C
YOL080C	0.407761	0.00289418	REX4
YDR128W	0.476207	0.00294334	MTC5
YAL010C	-0.592732	0.00296264	MDM10
YKL130C	-0.463591	0.00296264	SHE2
YBR177C	0.406908	0.00296578	EHT1
YKL134C	0.405562	0.00296578	OCT1
YBR141C	1.28781	0.00297717	YBR141C
YNL274C	-0.443806	0.00298374	GOR1
YJR140C	0.426287	0.0029963	HIR3
YGL203C	0.429772	0.00300907	KEX1
YGR170W	0.864333	0.00300907	PSD2
YML073C	0.40187	0.00300907	RPL6A
YBR256C	-0.567967	0.00307304	RIB5
YDL066W	0.391272	0.00307304	IDP1
YMR062C	-0.386622	0.00308597	ARG7
YHR049W	-0.440827	0.00311173	FSH1
YIL119C	0.756116	0.00311361	RPI1
YHR110W	0.494633	0.00311916	ERP5
YML111W	0.476845	0.0031274	BUL2
YPL207W	0.777151	0.0031274	TYW1
YMR090W	0.555632	0.00313179	YMR090W
YEL017W	-0.469605	0.00317985	GTT3
YDR429C	0.48881	0.00320375	TIF35
YEL055C	0.437411	0.00321095	POL5
YER048W-A	-0.471788	0.00322345	ISD11
YBR242W	0.440329	0.00323795	YBR242W
YER004W	0.416781	0.00323795	FMP52
YHR025W	-0.398464	0.00323953	THR1
YHR084W	0.426595	0.0032496	STE12
YKL186C	-0.491246	0.0032496	MTR2
YLR116W	-0.387176	0.0032496	MSL5
YLR413W	0.561391	0.0032496	YLR413W
YOL089C	0.551976	0.0032496	HAL9
YDL040C	0.399649	0.00329216	NAT1
YAL047C	-0.433551	0.00331756	SPC72
YPL015C	0.42359	0.00331756	HST2
YJL012C	0.447	0.00333731	VTC4
YGL017W	-0.405692	0.00334037	ATE1
YLR325C	0.645271	0.00338794	RPL38
YHR192W	-0.434189	0.00342264	YHR192W
YOR051C	0.430335	0.00342264	ETT1
YBR160W	-0.521016	0.00345718	CDC28
YNR047W	-0.458029	0.00347851	FPK1
YER089C	0.399648	0.00349434	PTC2
YGL110C	0.470523	0.00350999	CUE3
YJL149W	-0.396259	0.00351949	DAS1
YDR091C	0.424049	0.00352853	RLI1
YLR270W	-0.41082	0.00353009	DCS1
YMR258C	-0.426949	0.00353321	ROY1
YBR011C	-0.406396	0.00353331	IPP1
YBL076C	0.421024	0.00359117	ILS1
YMR116C	0.577819	0.00359117	ASC1
YJL092W	0.46128	0.00359603	SRS2
YKL092C	0.402704	0.00361155	BUD2
YCL008C	-0.40538	0.00365515	STP22
YDR238C	0.404321	0.00365515	SEC26
YDL177C	-0.505997	0.00367177	YDL177C
YOR054C	-0.546698	0.00367553	VHS3
YBR282W	0.691902	0.00367591	MRPL27
YOR191W	0.629682	0.0036818	ULS1
YCR016W	0.472867	0.00370487	YCR016W
YNL102W	0.535145	0.00371303	POL1
YNL045W	-0.446107	0.00372944	LAP2
YOL059W	-0.383158	0.00373011	GPD2
YJL098W	0.372002	0.00373575	SAP185
YPL134C	0.573942	0.00373575	ODC1
YNR019W	-0.613393	0.00374022	ARE2
YNL137C	0.795346	0.00374786	NAM9
YNR053C	0.361559	0.00378858	NOG2
YGR055W	0.398393	0.00380183	MUP1
YMR125W	0.392485	0.00380183	STO1
YNL020C	-0.622939	0.00380183	ARK1
YOR001W	0.362603	0.00380183	RRP6
YER062C	-0.459309	0.0038499	HOR2
YOL057W	0.367265	0.00385214	YOL057W
YPL231W	0.428279	0.00385461	FAS2
YDL019C	0.386964	0.00385912	OSH2
YLR019W	0.857347	0.00386042	PSR2
YNL256W	0.36774	0.00389939	FOL1
YDL086W	-0.384065	0.00391868	YDL086W
YER053C	-0.677774	0.00392188	PIC2
YPL097W	-0.651906	0.00392269	MSY1
YGL057C	0.423067	0.00392779	GEP7
YOR120W	-0.534814	0.00392779	GCY1
YPL225W	-0.439665	0.00392779	YPL225W
YDR224C	0.577827	0.00395898	HTB1
YFL014W	-0.544683	0.00395898	HSP12
YGR084C	0.653146	0.00395898	MRP13
YKL009W	0.361318	0.00395898	MRT4
YLL062C	0.600427	0.00395898	MHT1
YOR275C	-0.440819	0.00395898	RIM20
YPL212C	0.355081	0.00395898	PUS1
YER070W	0.354048	0.00397114	RNR1
YKL149C	-0.401121	0.00397114	DBR1
YNL095C	0.576477	0.00397114	YNL095C
YNL096C	0.355309	0.00397114	RPS7B
YNL175C	0.40548	0.00397114	NOP13
YOR137C	-0.907618	0.00397114	SIA1
YJR007W	0.36137	0.00399486	SUI2
YOR220W	-0.470237	0.00401598	RCN2
YKL170W	0.660491	0.00403776	MRPL38
YLR439W	0.403362	0.00403776	MRPL4
YBR234C	-0.357632	0.00404125	ARC40
YAL030W	-0.551253	0.00407907	SNC1
YDR323C	-0.421249	0.00407907	PEP7
YFL008W	0.387995	0.00407907	SMC1
YFR018C	0.460717	0.00407907	YFR018C
YJL044C	0.372595	0.00407907	GYP6
YNL262W	0.439186	0.00407907	POL2
YPL112C	-0.369447	0.00410619	PEX25
YGL073W	-0.479462	0.0041225	HSF1
YDR148C	0.363901	0.00414016	KGD2
YKR006C	0.362646	0.00414016	MRPL13
YPL144W	-0.357906	0.00414016	POC4
YDL144C	-0.464219	0.00416494	YDL144C
YKL122C	0.414183	0.00417784	SRP21
YCR066W	-0.418609	0.00418259	RAD18
YFL002C	0.385737	0.00419328	SPB4
YBR057C	0.687589	0.00421019	MUM2
YHR008C	-0.394448	0.00421729	SOD2
YDL204W	0.429896	0.00422242	RTN2
YDL217C	-0.573514	0.00422242	TIM22
YNL067W	-0.367106	0.00422242	RPL9B
YGL043W	-0.387933	0.00422908	DST1
YEL024W	0.622228	0.00423121	RIP1
YJL148W	0.383172	0.00423317	RPA34
YMR102C	-0.376546	0.00424191	YMR102C
YNL049C	0.454665	0.00424191	SFB2
YHL024W	-0.584051	0.00424914	RIM4
YMR015C	0.442725	0.00424914	ERG5
YDR294C	-0.384382	0.00427646	DPL1
YNR001C	-0.396192	0.00430807	CIT1
YDR502C	0.40903	0.00434039	SAM2
YGR270W	0.415118	0.00435197	YTA7
YPL143W	0.364494	0.00436044	RPL33A
YLR197W	0.354469	0.00436056	NOP56
YNR035C	-0.402768	0.00436056	ARC35
YJL124C	0.510349	0.00437167	LSM1
YHL029C	-0.342655	0.00438791	OCA5
YOR238W	-0.385201	0.00439105	YOR238W
YDR239C	-0.920749	0.00441261	YDR239C
YGL076C	0.379536	0.0044274	RPL7A
YMR222C	-0.411221	0.0044274	FSH2
YJL186W	0.36561	0.00445379	MNN5
YBL035C	0.376437	0.00446762	POL12
YKL138C	0.451081	0.00446762	MRPL31
YKR016W	0.341226	0.00446762	FCJ1
YJR066W	0.573866	0.00447199	TOR1
YOL088C	-0.378339	0.00447199	MPD2
YBL018C	0.587927	0.00447383	POP8
YNL088W	0.45772	0.00447383	TOP2
YIL074C	0.366138	0.00452091	SER33
YNL307C	0.366156	0.00452091	MCK1
YOR161C	0.627464	0.00456039	PNS1
YDR002W	-0.351696	0.00461107	YRB1
YDR150W	0.616156	0.00461582	NUM1
YHR155W	0.70392	0.00461582	YSP1
YML020W	-0.391343	0.00465904	YML020W
YOR077W	-0.443066	0.0046681	RTS2
YBR065C	-0.33833	0.0046724	ECM2
YFL047W	0.395579	0.0046724	RGD2
YLR249W	0.385628	0.00467589	YEF3
YDR231C	-0.52213	0.00468328	COX20
YGR136W	-0.589916	0.00468328	LSB1
YLR256W	-0.414979	0.00474475	HAP1
YKL182W	0.409938	0.00475661	FAS1
YOR150W	0.403975	0.00475661	MRPL23
YFL004W	0.436001	0.00478311	VTC2
YOL083W	0.537047	0.00478311	ATG34
YPR081C	-0.362552	0.00480378	GRS2
YDR430C	-0.354605	0.0048549	CYM1
YPR025C	-0.360517	0.0048549	CCL1
YDL223C	-0.490447	0.00486915	HBT1
YER042W	-0.357679	0.00490529	MXR1
YLR406C	0.391768	0.00490529	RPL31B
YML046W	0.415356	0.00492645	PRP39
YDL055C	0.348239	0.00500291	PSA1
YDR177W	-0.482554	0.00500291	UBC1
YGL184C	0.3719	0.00504015	STR3
YMR210W	0.743049	0.00504522	YMR210W
YER165W	0.332389	0.00508838	PAB1
YHL031C	-0.397878	0.0051118	GOS1
YOR171C	0.441431	0.0051118	LCB4
YER092W	0.634141	0.0051188	IES5
YLR351C	-0.344571	0.00513592	NIT3
YDL064W	-0.395083	0.00513781	UBC9
YJR138W	0.329388	0.00513781	IML1
YMR019W	-0.376447	0.00513781	STB4
YDR117C	0.370536	0.00515019	TMA64
YFL042C	-0.365931	0.00515019	YFL042C
YLR072W	-0.370906	0.0051545	YLR072W
YFR032C-A	0.484754	0.00517911	RPL29
YGR267C	0.352091	0.00520042	FOL2
YLR009W	0.388869	0.00520053	RLP24
YML054C	0.528927	0.00521479	CYB2
YAL042W	0.339922	0.00524714	ERV46
YDR060W	0.348928	0.00524714	MAK21
YGL055W	0.352981	0.00524714	OLE1
YMR241W	-0.356154	0.00524714	YHM2
YNL164C	-0.389505	0.00524714	IBD2
YOR125C	-0.362966	0.00524714	CAT5
YPL151C	-0.36239	0.00524714	PRP46
YBL028C	0.727022	0.00525626	YBL028C
YIL107C	-0.59624	0.00525626	PFK26
YJL063C	0.427743	0.00525626	MRPL8
YKL144C	-0.33562	0.00525626	RPC25
YBR025C	-0.349782	0.00527834	OLA1
YDR481C	-0.341662	0.00528164	PHO8
YAL039C	0.396442	0.00532212	CYC3
YDR507C	0.352101	0.00532212	GIN4
YHR089C	0.390075	0.00534372	GAR1
YKL096W	-0.451301	0.00538762	CWP1
YCR012W	-0.401659	0.00539107	PGK1
YOL077C	0.357812	0.00539107	BRX1
YOR147W	-0.661586	0.00545814	MDM32
YEL038W	-0.328619	0.00551584	UTR4
YOL113W	-0.557746	0.00552398	SKM1
YBR015C	0.335813	0.00555226	MNN2
YPL098C	-0.3614	0.00555601	MGR2
YNL078W	0.60767	0.00556765	NIS1
YDR515W	-0.532136	0.00559426	SLF1
YNL035C	-0.351631	0.00563511	YNL035C
YOR271C	-0.405447	0.00563511	FSF1
YDL140C	0.409951	0.00563906	RPO21
YJR045C	-0.38799	0.00565143	SSC1
YJL099W	-0.37154	0.00565303	CHS6
YPL093W	0.386923	0.00565303	NOG1
YLL058W	0.455323	0.00567969	YLL058W
YAL026C	0.49826	0.00573146	DRS2
YBR009C	0.380791	0.00573146	HHF1
YNL030W	0.380791	0.00573146	HHF2
YMR215W	0.401821	0.00575533	GAS3
YPL160W	0.451197	0.00575533	CDC60
YBL013W	-0.450533	0.00576468	FMT1
YBR082C	-0.413095	0.00576468	UBC4
YDR088C	-0.396703	0.00576468	SLU7
YOL004W	0.376223	0.00576468	SIN3
YOR201C	0.356661	0.00576468	MRM1
YDR497C	0.543544	0.00584018	ITR1
YMR171C	0.823212	0.00586147	EAR1
YOL070C	0.318998	0.00586147	NBA1
YBR023C	0.527709	0.00588499	CHS3
YDR034C	-0.353	0.00588499	LYS14
YKL032C	0.495913	0.00594132	IXR1
YOR310C	0.331376	0.00594137	NOP58
YGL206C	0.355187	0.00595439	CHC1
YNL055C	-0.333283	0.00595439	POR1
YDL182W	-0.472932	0.00596636	LYS20
YER001W	0.404761	0.00598522	MNN1
YBL024W	0.314355	0.00602138	NCL1
YFL046W	-0.368426	0.00603764	FMP32
YMR060C	0.363628	0.00603764	SAM37
YNL075W	0.343651	0.00603962	IMP4
YOR280C	-0.312255	0.00604185	FSH3
YGL224C	-0.361295	0.00607871	SDT1
YPL184C	0.319837	0.00607871	MRN1
YGR129W	-0.4813	0.0060875	SYF2
YHL033C	0.431937	0.0060875	RPL8A
YMR071C	-0.396241	0.0060875	TVP18
YGR254W	-0.647252	0.00609737	ENO1
YMR099C	-0.327426	0.00612597	YMR099C
YDR335W	-0.348047	0.00614077	MSN5
YLR050C	-0.55072	0.00614695	YLR050C
YPR028W	-0.352095	0.00617954	YOP1
YGL006W	0.437201	0.00618696	PMC1
YPR189W	0.504467	0.00622298	SKI3
YOR322C	0.361736	0.00622979	LDB19
YBR058C-A	0.394624	0.00629578	TSC3
YJL111W	0.313448	0.00629578	CCT7
YJR009C	-0.427853	0.00629578	TDH2
YKR067W	-0.501143	0.00629578	GPT2
YNL016W	0.333389	0.00629578	PUB1
YPR018W	0.319386	0.00629578	RLF2
YLR228C	0.485155	0.00634074	ECM22
YPL169C	-0.35633	0.00635323	MEX67
YIR036C	-0.314401	0.00636242	IRC24
YGR118W	0.349441	0.00637422	RPS23A
YNL026W	-0.314568	0.00637422	SAM50
YNL111C	-0.703583	0.00637422	CYB5
YPR132W	0.349441	0.00637422	RPS23B
YGL038C	0.617048	0.00642097	OCH1
YNL291C	0.350628	0.0064412	MID1
YBR106W	0.347216	0.00644963	PHO88
YCR054C	-0.309062	0.00644963	CTR86
YER099C	-0.39085	0.00644963	PRS2
YLR044C	-0.313619	0.00652518	PDC1
YCR077C	0.389332	0.00668339	PAT1
YPR069C	-0.398009	0.00669304	SPE3
YNL160W	-1.15062	0.00670333	YGP1
YDR389W	0.314779	0.00678282	SAC7
YOR151C	0.346763	0.00678654	RPB2
YHR088W	0.353197	0.00685164	RPF1
YJL060W	0.437074	0.00685164	BNA3
YBR191W	0.362255	0.00686452	RPL21A
YNL155W	-0.351919	0.00691126	YNL155W
YJR032W	-0.342536	0.00691336	CPR7
YNR006W	-0.474297	0.00691336	VPS27
YDL180W	-0.308293	0.00693232	YDL180W
YHR043C	-0.473749	0.00693232	DOG2
YML125C	-0.356367	0.00694998	PGA3
YLR025W	-0.446138	0.00699432	SNF7
YDR116C	0.899204	0.00706541	MRPL1
YER095W	0.314259	0.00707128	RAD51
YPL115C	0.379792	0.00707128	BEM3
YLR387C	-0.415948	0.00707281	REH1
YLR451W	-0.311755	0.00707526	LEU3
YBR163W	0.514007	0.00711886	EXO5
YML067C	0.33665	0.00711886	ERV41
YDL153C	0.302895	0.00712436	SAS10
YAL056W	0.784283	0.00715979	GPB2
YCR037C	0.430512	0.00720114	PHO87
YDR267C	0.81743	0.00720114	CIA1
YDR517W	-0.30345	0.00720114	GRH1
YER094C	-0.324883	0.00720114	PUP3
YOL065C	0.364684	0.00720114	INP54
YOR267C	-0.320155	0.00720114	HRK1
YNL076W	-0.316482	0.00723984	MKS1
YGR149W	-0.686838	0.00724562	YGR149W
YBL091C	0.325398	0.00728213	MAP2
YDR035W	0.360604	0.00728213	ARO3
YDR243C	-0.310288	0.00728213	PRP28
YIR007W	-0.451725	0.00728213	YIR007W
YLR407W	-0.315326	0.00728213	YLR407W
YMR111C	-0.465707	0.0072906	YMR111C
YNL271C	0.415444	0.0072906	BNI1
YDR309C	0.483563	0.00730376	GIC2
YER142C	0.460545	0.00736336	MAG1
YJL137C	-0.895231	0.0073658	GLG2
YJL201W	-0.302189	0.00742179	ECM25
YDR101C	0.311868	0.00743489	ARX1
YDR292C	0.310214	0.00743489	SRP101
YLR186W	-0.293759	0.00743922	EMG1
YER141W	-0.397505	0.00744546	COX15
YAL036C	-0.371452	0.00746647	RBG1
YJR121W	0.429789	0.00746647	ATP2
YNL130C	-0.39902	0.00746647	CPT1
YOR142W	0.34699	0.00746647	LSC1
YOR184W	0.301525	0.00746647	SER1
YGR277C	-0.42146	0.00751184	CAB4
YHR168W	0.391031	0.00753545	MTG2
YIL104C	-0.314279	0.00754022	SHQ1
YOR043W	0.315187	0.00757742	WHI2
YHR040W	-0.476854	0.00759043	BCD1
YEL003W	0.941518	0.00760657	GIM4
YLL006W	-0.327911	0.00760657	MMM1
YOR138C	-0.323641	0.00760657	RUP1
YPL140C	-0.524902	0.00761602	MKK2
YMR229C	0.481345	0.00763097	RRP5
YBR245C	0.335372	0.00769891	ISW1
YGL169W	-0.558822	0.0077259	SUA5
YGL027C	0.290559	0.00773724	CWH41
YNL192W	0.360028	0.00774978	CHS1
YML080W	0.411744	0.00780327	DUS1
YDR234W	-0.472272	0.00782355	LYS4
YGR085C	0.553315	0.00783773	RPL11B
YPR102C	0.553315	0.00783773	RPL11A
YGR268C	-0.45044	0.00784054	HUA1
YDR296W	0.425406	0.00788963	MHR1
YGL103W	0.289805	0.00788963	RPL28
YHR169W	-0.328428	0.00788963	DBP8
YKL027W	-0.361318	0.00788963	YKL027W
YML011C	0.397998	0.00788963	RAD33
YNL197C	0.362822	0.00788963	WHI3
YNL277W	0.468911	0.00788963	MET2
YMR165C	-0.331021	0.00791007	PAH1
YDL148C	0.306819	0.00797485	NOP14
YPL083C	0.595379	0.00797485	SEN54
YPL048W	-0.296199	0.00798663	CAM1
YHR201C	0.34416	0.00800686	PPX1
YCR076C	-0.539773	0.00803646	YCR076C
YBR086C	0.414459	0.00805434	IST2
YDR400W	-0.481677	0.00808229	URH1
YDL113C	-0.417231	0.008083	ATG20
YHR027C	0.303741	0.008083	RPN1
YDR440W	0.305843	0.00810953	DOT1
YPL004C	0.374982	0.00813736	LSP1
YGL212W	-0.566881	0.00814109	VAM7
YER120W	-0.289567	0.00814434	SCS2
YGL080W	-0.443819	0.00820254	FMP37
YNL251C	0.287659	0.00820254	NRD1
YDR075W	0.372587	0.00821304	PPH3
YGR080W	-0.35855	0.00823722	TWF1
YDR036C	0.312055	0.00826872	EHD3
YGL050W	-0.372096	0.00834411	TYW3
YPL002C	-0.38518	0.00839771	SNF8
YML013W	-0.295771	0.0083988	UBX2
YBR220C	0.43703	0.0084066	YBR220C
YHR082C	0.386218	0.0084066	KSP1
YPR049C	-0.456219	0.0084066	ATG11
YKL120W	-0.679968	0.00844995	OAC1
YAL025C	0.312032	0.00853824	MAK16
YAL014C	-0.450108	0.00856731	SYN8
YGL150C	0.326299	0.00862051	INO80
YGR010W	0.313662	0.00862051	NMA2
YPR175W	-0.284074	0.00862819	DPB2
YER088C	0.409373	0.00866935	DOT6
YJR142W	0.427502	0.008695	YJR142W
YNL068C	-0.307196	0.00871999	FKH2
YPL243W	0.30816	0.00874628	SRP68
YMR131C	0.38984	0.00877211	RRB1
YJL096W	0.493567	0.00877482	MRPL49
YJR074W	-0.372897	0.00879413	MOG1
YKL002W	0.328411	0.00879413	DID4
YPL199C	0.329863	0.00879413	YPL199C
YDL208W	0.392547	0.00879681	NHP2
YGL030W	0.324013	0.00879681	RPL30
YGL045W	-0.495178	0.00879681	RIM8
YMR196W	-0.301762	0.00879681	YMR196W
YLL018C	-0.285764	0.0088124	DPS1
YOR002W	-0.301017	0.00882033	ALG6
YFR029W	-0.430057	0.00884418	PTR3
YGL031C	0.393306	0.00885279	RPL24A
YDL083C	0.3026	0.00890464	RPS16B
YGL133W	0.291376	0.00890464	ITC1
YGR056W	0.368409	0.00890464	RSC1
YMR143W	0.3026	0.00890464	RPS16A
YNR049C	-0.292502	0.00890464	MSO1
YBL007C	0.357779	0.00890862	SLA1
YOL031C	0.380868	0.00897533	SIL1
YCL011C	0.337834	0.00900467	GBP2
YER087W	-0.343914	0.00901186	AIM10
YIL136W	-0.284238	0.00902761	OM45
YOR206W	0.308367	0.0090342	NOC2
YPR118W	0.284145	0.0090864	MRI1
YHR012W	-0.344862	0.00910036	VPS29
YDR376W	-0.328915	0.00914708	ARH1
YFL038C	-0.336065	0.00914708	YPT1
YGR237C	0.360351	0.00914708	YGR237C
YGR263C	-0.363504	0.00914708	SAY1
YKL073W	-0.33877	0.00918228	LHS1
YDR337W	0.486488	0.00920151	MRPS28
YFR047C	-0.300244	0.00920151	BNA6
YKL081W	0.357169	0.00920151	TEF4
YML075C	0.310661	0.00920151	HMG1
YOR273C	-0.394569	0.00920151	TPO4
YPL228W	0.307946	0.00920151	CET1
YPR072W	0.315609	0.00920235	NOT5
YJR102C	-0.319212	0.00926247	VPS25
YKR049C	-0.287624	0.00926247	FMP46
YER019W	-0.289009	0.00926351	ISC1
YGL047W	-0.351477	0.00926351	ALG13
YHR019C	0.282302	0.00926351	DED81
YCR086W	-0.375815	0.00931452	CSM1
YDR470C	-0.301441	0.00931452	UGO1
YER002W	0.348705	0.00931452	NOP16
YIL137C	0.288589	0.00931452	TMA108
YIR021W	-0.333971	0.00931452	MRS1
YDR147W	0.459353	0.00932857	EKI1
YOR371C	0.279793	0.00935337	GPB1
YLR433C	-0.280473	0.0093901	CNA1
YPL210C	0.29827	0.00942484	SRP72
YER148W	0.288148	0.00942677	SPT15
YGL135W	0.279994	0.00942677	RPL1B
YKR089C	-0.421115	0.00942677	TGL4
YPL220W	0.279994	0.00942677	RPL1A
YOR362C	-0.283349	0.00947715	PRE10
YPR040W	-0.310471	0.00956805	TIP41
YNL330C	0.278219	0.00965197	RPD3
YGL001C	-0.316171	0.00965933	ERG26
YOR252W	0.554457	0.00967734	TMA16
YJL019W	-0.276222	0.00970483	MPS3
YHL015W	0.276897	0.00980443	RPS20
YLR048W	0.465316	0.00993313	RPS0B
YER074W	0.270594	0.00994368	RPS24A
YIL069C	0.270594	0.00994368	RPS24B
YBR017C	-0.288742	0.0100685	KAP104
YGR001C	-0.295878	0.0100862	YGR001C
YMR122W-A	-0.512795	0.0100993	YMR122W-A
YLR304C	0.497698	0.0101482	ACO1
YBL084C	0.412086	0.0101984	CDC27
YDR074W	-0.297186	0.0101984	TPS2
YBL047C	-0.291296	0.0102097	EDE1
YNR015W	-0.301109	0.0102097	SMM1
YBR044C	-0.326945	0.0102442	TCM62
YCR067C	-0.759692	0.0102523	SED4
YPL019C	0.273673	0.0102523	VTC3
YJR097W	0.774137	0.0103581	JJJ3
YDL139C	-0.298251	0.0103639	SCM3
YPL226W	0.311942	0.0104066	NEW1
YER133W	0.272595	0.0104227	GLC7
YLR438W	0.27586	0.0104227	CAR2
YDL167C	0.271484	0.0104758	NRP1
YDR261C	-0.547153	0.0104758	EXG2
YIL155C	0.301786	0.0104758	GUT2
YLR167W	0.832094	0.0106289	RPS31
YDL145C	0.376351	0.01063	COP1
YOL143C	0.592303	0.0106429	RIB4
YDR268W	-0.444279	0.0106912	MSW1
YNR026C	-0.367483	0.0106912	SEC12
YOL066C	-0.452518	0.0106912	RIB2
YGR004W	-0.402125	0.0107682	PEX31
YBR037C	-0.283705	0.0107763	SCO1
YDL072C	-0.342018	0.0107843	YET3
YLR369W	-0.283723	0.0108686	SSQ1
YGR034W	0.425268	0.0108985	RPL26B
YBR143C	0.277246	0.0109482	SUP45
YDR168W	-0.341014	0.0109482	CDC37
YER154W	0.267016	0.0109482	OXA1
YIL070C	-0.268145	0.0109482	MAM33
YOL096C	-0.361665	0.0109482	COQ3
YGR235C	0.292168	0.0109822	YGR235C
YHR083W	0.270839	0.0112131	SAM35
YNL100W	0.429923	0.0112131	AIM37
YBR276C	0.29967	0.0112756	PPS1
YNL248C	0.331755	0.0112756	RPA49
YDL233W	-0.414845	0.011286	YDL233W
YKL074C	-0.352094	0.011286	MUD2
YDR057W	-0.344198	0.0113054	YOS9
YPR164W	0.362644	0.0113054	MMS1
YGL013C	-0.368469	0.0113945	PDR1
YLR274W	0.260498	0.0114511	MCM5
YLR301W	-0.264856	0.0115411	HRI1
YOL049W	0.278486	0.0115724	GSH2
YGR100W	0.38292	0.011737	MDR1
YHL010C	-0.462432	0.0117802	ETP1
YLR231C	-0.297605	0.0117816	BNA5
YML064C	-0.526014	0.0117816	TEM1
YPL161C	-0.375059	0.0117816	BEM4
YGR112W	-0.533733	0.0118202	SHY1
YLR188W	0.2639	0.0118833	MDL1
YOR063W	0.279327	0.0118867	RPL3
YDL229W	0.306249	0.0119118	SSB1
YLR131C	-0.333303	0.0119118	ACE2
YHR120W	0.329832	0.0120183	MSH1
YDL044C	-0.417836	0.0120189	MTF2
YDL235C	-0.322621	0.0120558	YPD1
YKL206C	-0.277197	0.0120561	ADD66
YMR281W	-0.479557	0.01207	GPI12
YDR280W	0.269168	0.0120771	RRP45
YIL063C	-0.266777	0.0120902	YRB2
YNL313C	0.271376	0.0121128	EMW1
YPR184W	0.350452	0.0122269	GDB1
YJL016W	-0.284771	0.0122461	YJL016W
YBL033C	-0.28107	0.0122616	RIB1
YDL124W	-0.28172	0.0122718	YDL124W
YBL027W	0.256585	0.0122999	RPL19B
YBR084C-A	0.256585	0.0122999	RPL19A
YLR005W	-0.327563	0.0122999	SSL1
YKL196C	-0.276426	0.0123643	YKT6
YNL287W	0.27109	0.012373	SEC21
YGL067W	-0.300605	0.0124223	NPY1
YCR046C	0.266021	0.0124459	IMG1
YFL023W	-0.285693	0.0124775	BUD27
YML035C	-0.262446	0.0125299	AMD1
YER176W	0.345464	0.0125745	ECM32
YOR172W	-0.436249	0.0125745	YRM1
YLR172C	-0.286819	0.0126015	DPH5
YNL222W	0.270012	0.0126073	SSU72
YOR297C	-0.364332	0.0126073	TIM18
YBL104C	0.285534	0.0126805	SEA4
YOR301W	0.305597	0.0127345	RAX1
YPR103W	-0.256995	0.012756	PRE2
YER020W	-0.308594	0.0129382	GPA2
YDL015C	-0.330763	0.0129412	TSC13
YJL080C	0.270389	0.0129412	SCP160
YLR032W	0.486123	0.0130119	RAD5
YMR296C	0.251507	0.0130433	LCB1
YGL066W	-0.28042	0.0130499	SGF73
YLR061W	0.270842	0.0130499	RPL22A
YOL038W	-0.256783	0.0130499	PRE6
YKL121W	0.531208	0.0130504	DGR2
YMR231W	-0.289151	0.0130941	PEP5
YOL021C	0.301879	0.0131018	DIS3
YOR123C	0.26269	0.0131349	LEO1
YMR289W	-0.306183	0.0131525	ABZ2
YBR199W	0.291224	0.013163	KTR4
YLL007C	0.381805	0.0131671	YLL007C
YDR067C	-0.524085	0.0131691	OCA6
YNL061W	0.252557	0.0131691	NOP2
YMR110C	-0.259064	0.0131799	HFD1
YOR160W	-0.35069	0.0131799	MTR10
YDL073W	0.457245	0.0131822	YDL073W
YLR401C	0.267175	0.0132051	DUS3
YDR188W	0.250568	0.0132835	CCT6
YDR520C	-0.42557	0.0133126	URC2
YJR062C	-0.284625	0.0133126	NTA1
YJL030W	-0.254482	0.0133548	MAD2
YOR239W	0.347514	0.0133548	ABP140
YMR079W	0.283742	0.0134288	SEC14
YMR250W	-0.382252	0.0134288	GAD1
YBR114W	-0.445085	0.0134637	RAD16
YLR393W	-0.373649	0.0134637	ATP10
YMR178W	0.270869	0.0134637	YMR178W
YKL101W	0.413932	0.0135031	HSL1
YDR496C	0.290522	0.0135204	PUF6
YDR023W	0.34545	0.0135867	SES1
YKL210W	-0.261997	0.0135867	UBA1
YLL034C	0.326515	0.0136475	RIX7
YCL037C	-0.292735	0.013694	SRO9
YIL033C	-0.246247	0.013694	BCY1
YLR287C-A	0.317601	0.013694	RPS30A
YOR182C	0.317601	0.013694	RPS30B
YMR092C	-0.255434	0.0136995	AIP1
YPL064C	-0.334397	0.0137305	CWC27
YHR203C	0.256893	0.0137343	RPS4B
YJR145C	0.256893	0.0137343	RPS4A
YGR179C	-0.348711	0.013754	OKP1
YDR062W	0.285688	0.0137716	LCB2
YPL141C	-0.369138	0.0137716	FRK1
YDR489W	-0.315788	0.0137942	SLD5
YPR070W	-0.31	0.0137942	MED1
YDR143C	0.25415	0.0138259	SAN1
YER059W	0.369012	0.0138782	PCL6
YKR084C	-0.291427	0.0139083	HBS1
YNR003C	0.253397	0.0139083	RPC34
YGL145W	-0.248468	0.0139485	TIP20
YPR139C	-0.272778	0.0139485	VPS66
YNL250W	0.283045	0.0140086	RAD50
YOR086C	0.317761	0.0140305	TCB1
YML078W	-0.26631	0.0140396	CPR3
YDR458C	0.345762	0.0140652	HEH2
YNL002C	0.363806	0.0142502	RLP7
YDR412W	0.294929	0.0142566	RRP17
YDR255C	-0.347007	0.0142583	RMD5
YPL028W	-0.248961	0.0142583	ERG10
YBL016W	0.249921	0.0142881	FUS3
YPL237W	0.24247	0.0142881	SUI3
YPR045C	-0.262362	0.0142881	THP3
YPR134W	-0.605973	0.0142881	MSS18
YCR004C	-0.28439	0.014302	YCP4
YGL246C	0.298554	0.0143527	RAI1
YGR178C	-0.274629	0.0143527	PBP1
YKL029C	0.255205	0.0143527	MAE1
YGR048W	-0.285862	0.0144505	UFD1
YKL112W	-0.241293	0.0144505	ABF1
YOL102C	0.248574	0.0144786	TPT1
YBR031W	0.360513	0.0145131	RPL4A
YPL012W	0.317938	0.0145131	RRP12
YGR127W	-0.430157	0.0147363	YGR127W
YJL095W	-0.362132	0.0147839	BCK1
YBR171W	0.264968	0.0147854	SEC66
YJL104W	-0.261884	0.0147854	PAM16
YNL221C	0.259556	0.014793	POP1
YDR464W	0.373273	0.0148035	SPP41
YBR241C	-0.517398	0.0148828	YBR241C
YDR069C	-0.31786	0.0148988	DOA4
YJR046W	-0.307191	0.0149671	TAH11
YJR070C	0.259702	0.0150283	LIA1
YJR090C	0.47202	0.0150283	GRR1
YKR087C	-0.244729	0.0150283	OMA1
YOL045W	-0.293723	0.0150283	PSK2
YLR029C	0.335321	0.0150683	RPL15A
YDR297W	-0.257051	0.0151441	SUR2
YKL138C-A	0.279855	0.0151546	HSK3
YML115C	0.237301	0.0151914	VAN1
YBR170C	-0.271468	0.0152093	NPL4
YDL178W	0.253181	0.0152093	DLD2
YPR112C	0.248676	0.0152678	MRD1
YPL049C	-0.267851	0.0152879	DIG1
YDR286C	0.387211	0.0153613	YDR286C
YMR028W	-0.351868	0.0153613	TAP42
YOR026W	-0.318169	0.0154199	BUB3
YDR205W	-0.24802	0.0154383	MSC2
YIL045W	-0.405541	0.0155201	PIG2
YGR286C	-0.464055	0.0155929	BIO2
YDR037W	0.237202	0.0156022	KRS1
YBR280C	-0.303868	0.0156198	SAF1
YDL224C	0.310209	0.0156407	WHI4
YDR064W	0.23706	0.0156407	RPS13
YLL041C	0.323499	0.0156407	SDH2
YNL206C	0.296211	0.0156407	RTT106
YNL245C	-0.427066	0.0156407	CWC25
YDR140W	-0.281363	0.0157053	MTQ2
YBR070C	-0.39558	0.0157398	ALG14
YCL061C	0.408958	0.0157636	MRC1
YMR242C	0.250247	0.0157636	RPL20A
YOR312C	0.250247	0.0157636	RPL20B
YKL095W	-0.484793	0.015781	YJU2
YPR098C	-0.496067	0.0158169	YPR098C
YGL093W	0.446438	0.0158296	SPC105
YKR037C	0.290778	0.015857	SPC34
YNL178W	0.241163	0.015901	RPS3
YOR128C	0.249176	0.0159062	ADE2
YER055C	0.270987	0.0159107	HIS1
YHR103W	0.287583	0.0159418	SBE22
YMR243C	0.308073	0.0159418	ZRC1
YDR161W	0.254044	0.0159826	YDR161W
YLL010C	0.249931	0.0159826	PSR1
YHR013C	0.268974	0.0160709	ARD1
YER177W	-0.386213	0.0160999	BMH1
YOL026C	-0.268748	0.0161156	MIM1
YPR033C	-0.232675	0.0161156	HTS1
YOR046C	-0.248915	0.0161501	DBP5
YLR133W	-0.233003	0.016195	CKI1
YPR163C	0.238865	0.0162124	TIF3
YGR198W	0.297814	0.0162621	YPP1
YOL125W	-0.292081	0.0162962	TRM13
YHR081W	0.416251	0.0163286	LRP1
YPL101W	0.233814	0.0163419	ELP4
YIL083C	-0.232557	0.0163809	CAB2
YFR043C	-0.417525	0.0163881	IRC6
YKL098W	0.276849	0.0165578	MTC2
YCR026C	0.235443	0.016571	NPP1
YJR123W	0.23498	0.0167277	RPS5
YNR027W	-0.370813	0.0167354	BUD17
YKL013C	-0.29222	0.0167439	ARC19
YPL247C	-0.267054	0.0168343	YPL247C
YPL125W	-0.231849	0.0169455	KAP120
YBL081W	0.35007	0.0169641	YBL081W
YPR100W	0.344013	0.0169733	MRPL51
YHR037W	0.228781	0.0170683	PUT2
YHR072W-A	0.649197	0.0171343	NOP10
YPL262W	-0.255482	0.0173948	FUM1
YML070W	-0.280347	0.0174649	DAK1
YOR308C	-0.498734	0.0174649	SNU66
YGR097W	-0.328854	0.0174718	ASK10
YBL017C	0.243566	0.0176595	PEP1
YCR059C	-0.322957	0.0176595	YIH1
YDR447C	0.241871	0.0176595	RPS17B
YHR208W	-0.33018	0.0176595	BAT1
YLR355C	-0.264508	0.0176595	ILV5
YML024W	0.241871	0.0176595	RPS17A
YOR131C	-0.262017	0.0176595	YOR131C
YER125W	0.257457	0.0176774	RSP5
YOR210W	0.354286	0.0176915	RPB10
YFR044C	-0.255499	0.0177235	DUG1
YOR254C	0.261658	0.0177405	SEC63
YOR104W	0.423945	0.0178	PIN2
YER058W	-0.441048	0.0178687	PET117
YDL014W	0.236718	0.017881	NOP1
YMR039C	-0.240618	0.0180464	SUB1
YLR398C	0.350581	0.0180843	SKI2
YMR161W	-0.232616	0.0180843	HLJ1
YHR109W	-0.290604	0.0181558	CTM1
YNL247W	0.245452	0.0181616	YNL247W
YDR232W	0.234202	0.0182299	HEM1
YGL014W	0.302796	0.0182422	PUF4
YGL123W	0.234457	0.0182422	RPS2
YOL127W	0.250385	0.0182442	RPL25
YDR248C	-0.22631	0.0182743	YDR248C
YAL029C	-0.294933	0.0183645	MYO4
YDL240W	0.344149	0.0183645	LRG1
YML120C	0.248797	0.0183929	NDI1
YCR024C	-0.246099	0.0184184	SLM5
YNL054W	-0.384943	0.0184184	VAC7
YBL092W	0.286483	0.0185685	RPL32
YGR210C	-0.22719	0.0185685	YGR210C
YNL106C	0.232423	0.0185685	INP52
YLR075W	0.231938	0.0186244	RPL10
YLR144C	-0.231718	0.0186244	ACF2
YNL229C	-0.274936	0.0186265	URE2
YCR023C	-0.34703	0.0186665	YCR023C
YMR223W	-0.335952	0.0186665	UBP8
YNL283C	0.298388	0.0186665	WSC2
YAL031C	-0.276576	0.0187659	GIP4
YJL056C	0.362027	0.0187927	ZAP1
YER157W	-0.299499	0.0188195	COG3
YOR341W	0.326972	0.0189593	RPA190
YAR008W	0.298489	0.0189639	SEN34
YDL084W	0.223721	0.0190248	SUB2
YMR009W	0.232281	0.019046	ADI1
YDL105W	0.237984	0.0193142	NSE4
YMR203W	0.222437	0.0193142	TOM40
YKL105C	0.263202	0.019442	YKL105C
YNL132W	0.242593	0.019442	KRE33
YBR253W	-0.404707	0.01951	SRB6
YKL033W-A	0.292447	0.0195426	YKL033W-A
YKL051W	0.388822	0.0195426	SFK1
YNR029C	-0.224613	0.0195428	YNR029C
YNL138W	0.246998	0.0195589	SRV2
YML016C	-0.238452	0.0195687	PPZ1
YNL023C	-0.221025	0.0195698	FAP1
YBR225W	0.324906	0.0195897	YBR225W
YIL047C	-0.28908	0.0196065	SYG1
YBR200W	0.246693	0.0196624	BEM1
YEL018W	0.272037	0.0196656	EAF5
YDL106C	-0.253946	0.0197004	PHO2
YIR003W	0.219447	0.0197433	AIM21
YGR094W	0.252997	0.0197645	VAS1
YOR140W	0.352995	0.0197645	SFL1
YPR060C	-0.232074	0.0197645	ARO7
YDL075W	0.24235	0.0198128	RPL31A
YLR384C	0.329979	0.0198171	IKI3
YMR310C	0.364532	0.020067	YMR310C
YNL263C	-0.370209	0.0201972	YIF1
YKR025W	-0.23594	0.0202802	RPC37
YLR090W	0.248464	0.0202802	XDJ1
YML025C	0.3145	0.0203066	YML6
YML112W	-0.227775	0.0203515	CTK3
YGR120C	-0.245531	0.0204513	COG2
YDR320C	-0.221979	0.0204598	SWA2
YDR330W	-0.220346	0.0205201	UBX5
YDR539W	-0.24184	0.0205201	FDC1
YLR293C	-0.329751	0.0205201	GSP1
YOR185C	-0.329751	0.0205201	GSP2
YIL156W	0.216558	0.0206294	UBP7
YNL141W	0.249411	0.0206294	AAH1
YLR350W	-0.259032	0.0206601	ORM2
YDL045W-A	0.489586	0.0207049	MRP10
YNL116W	-0.5001	0.0207495	DMA2
YOR165W	0.2294	0.0209163	SEY1
YNL044W	-0.455962	0.0210411	YIP3
YNL273W	0.357712	0.0210426	TOF1
YOR085W	0.222118	0.021088	OST3
YDR346C	0.225899	0.0211484	SVF1
YDR490C	-0.275374	0.021158	PKH1
YER101C	-0.224254	0.0212577	AST2
YOR118W	0.214761	0.0213731	RTC5
YBR104W	0.231692	0.0214906	YMC2
YGL086W	0.250277	0.0215553	MAD1
YMR152W	-0.220687	0.0215605	YIM1
YDR353W	-0.214827	0.0217174	TRR1
YML109W	-0.44089	0.0218511	ZDS2
YPR161C	-0.22191	0.0219767	SGV1
YGR218W	-0.243514	0.0219799	CRM1
YOR132W	-0.246943	0.0219799	VPS17
YML055W	-0.275102	0.0219999	SPC2
YFR024C-A	-0.307047	0.0220857	LSB3
YML063W	0.22345	0.0220857	RPS1B
YML082W	-0.23418	0.0220857	YML082W
YMR314W	-0.21789	0.0220857	PRE5
YGR187C	-0.343989	0.0220913	HGH1
YOL067C	-0.321164	0.02217	RTG1
YPL120W	-0.261253	0.02217	VPS30
YHR166C	-0.218158	0.0221755	CDC23
YDR392W	0.343168	0.0221937	SPT3
YDR518W	-0.228223	0.0221937	EUG1
YOR231W	-0.314592	0.0221938	MKK1
YLR417W	-0.348899	0.0222695	VPS36
YGL058W	-0.598728	0.0222973	RAD6
YIR001C	0.607656	0.0222973	SGN1
YGL018C	-0.540323	0.0223084	JAC1
YIL143C	-0.224976	0.0223678	SSL2
YML079W	0.304981	0.0223678	YML079W
YAL035W	0.25556	0.0223722	FUN12
YDL137W	0.368575	0.0223722	ARF2
YJL014W	0.229182	0.0223722	CCT3
YOR110W	-0.235282	0.0223722	TFC7
YOR221C	-0.267663	0.0223722	MCT1
YJL081C	0.240142	0.0223994	ARP4
YJL200C	-0.374334	0.0224317	ACO2
YLR262C-A	0.338162	0.0224317	TMA7
YOR023C	-0.356627	0.0224317	AHC1
YLR206W	-0.222099	0.0224472	ENT2
YBR052C	-0.31085	0.0224646	RFS1
YDL033C	-0.42385	0.0225312	SLM3
YBL029C-A	-0.511032	0.0226956	YBL029C-A
YDR329C	-0.388432	0.0226956	PEX3
YJL180C	0.261915	0.0227101	ATP12
YFL018C	-0.230384	0.0228367	LPD1
YOR016C	-0.265365	0.0229491	ERP4
YFL017C	-0.216477	0.023029	GNA1
YGL078C	0.22769	0.023029	DBP3
YNL004W	0.284996	0.023029	HRB1
YMR091C	0.257806	0.0230698	NPL6
YDL093W	0.408245	0.0230869	PMT5
YNL074C	-0.249545	0.0231649	MLF3
YIL154C	0.312645	0.0232205	IMP2'
YPL016W	0.280021	0.0232205	SWI1
YLR441C	0.243276	0.0232763	RPS1A
YMR117C	0.2158	0.0233627	SPC24
YIL041W	-0.20996	0.0234133	GVP36
YLR361C	0.313843	0.0235379	DCR2
YGL011C	-0.226486	0.023604	SCL1
YMR298W	-0.273856	0.0236286	LIP1
YPR169W	0.275062	0.0236685	JIP5
YIL079C	0.223755	0.0236841	AIR1
YMR069W	-0.944474	0.0236841	NAT4
YPR084W	-0.371303	0.0236841	YPR084W
YNL320W	-0.234513	0.0237064	YNL320W
YML121W	-0.264339	0.0237193	GTR1
YBR181C	0.226977	0.0237726	RPS6B
YNL326C	0.350988	0.0237726	PFA3
YPL090C	0.226977	0.0237726	RPS6A
YGR244C	-0.226528	0.023806	LSC2
YPL188W	-0.221526	0.0238262	POS5
YKL175W	0.302716	0.0238384	ZRT3
YLR192C	-0.252162	0.023876	HCR1
YNL323W	0.252625	0.0240197	LEM3
YFR031C-A	0.215125	0.0240377	RPL2A
YIL018W	0.215125	0.0240377	RPL2B
YLR078C	-0.211975	0.0240377	BOS1
YGL238W	-0.245024	0.0240597	CSE1
YLR429W	0.213815	0.0241253	CRN1
YML050W	-0.389232	0.02421	AIM32
YJL196C	-0.423511	0.0243542	ELO1
YDR345C	0.32103	0.024355	HXT3
YPL260W	-0.220177	0.024355	YPL260W
YBR048W	0.210381	0.0245142	RPS11B
YDL189W	0.235395	0.0245142	RBS1
YDR025W	0.210381	0.0245142	RPS11A
YIL162W	0.393101	0.0245142	SUC2
YGL064C	-0.241503	0.024629	MRH4
YMR067C	-0.22453	0.0246482	UBX4
YNR031C	0.307828	0.0247712	SSK2
YJR084W	-0.203982	0.0248126	YJR084W
YPL139C	0.230656	0.0248679	UME1
YDL164C	0.24661	0.0250428	CDC9
YML021C	-0.20439	0.0250798	UNG1
YOL145C	0.204261	0.0252615	CTR9
YNL003C	-0.459165	0.0254153	PET8
YML098W	0.299741	0.0256709	TAF13
YKL189W	-0.258353	0.0257412	HYM1
YLR209C	-0.349298	0.0257412	PNP1
YNL236W	-0.203331	0.0257663	SIN4
YER162C	0.438183	0.0257898	RAD4
YKL214C	0.209021	0.0257898	YRA2
YML028W	-0.226723	0.0258476	TSA1
YBR142W	0.20888	0.0259125	MAK5
YDR527W	-0.325356	0.026045	RBA50
YHR121W	-0.222342	0.026045	LSM12
YOR284W	-0.301214	0.026045	HUA2
YGL005C	0.246265	0.0260661	COG7
YCR061W	-0.415308	0.026135	YCR061W
YDR418W	0.217213	0.0261738	RPL12B
YDR450W	0.200665	0.0261738	RPS18A
YEL054C	0.217213	0.0261738	RPL12A
YJR002W	0.240485	0.0261738	MPP10
YML026C	0.200665	0.0261738	RPS18B
YOR321W	-0.264611	0.0261738	PMT3
YGL213C	0.246614	0.0261914	SKI8
YDR135C	0.289907	0.0262402	YCF1
YJL132W	-0.569318	0.0262402	YJL132W
YGL099W	0.200975	0.0264107	LSG1
YMR173W	-0.618823	0.0264261	DDR48
YPR115W	0.4273	0.0265488	RGC1
YCR071C	0.331371	0.0267686	IMG2
YJL176C	0.202326	0.0269223	SWI3
YOR070C	-0.285622	0.0269771	GYP1
YNR058W	-1.11444	0.0271669	BIO3
YBL004W	0.35674	0.0272651	UTP20
YJL076W	0.234175	0.0275434	NET1
YDR439W	-0.292917	0.0275866	LRS4
YKL140W	-0.206766	0.02768	TGL1
YDL121C	-0.210125	0.0277248	YDL121C
YHR056C	0.209652	0.0277248	RSC30
YJR080C	0.208086	0.0277248	AIM24
YGR090W	0.228269	0.0279335	UTP22
YGR196C	-0.20115	0.0279335	FYV8
YLR412W	-0.234091	0.0280277	BER1
YHR062C	0.196482	0.0280827	RPP1
YJR073C	0.267754	0.0281829	OPI3
YMR005W	0.21958	0.0282109	TAF4
YOL054W	-0.294864	0.0282109	PSH1
YKR048C	-0.214319	0.0282242	NAP1
YML106W	0.204928	0.0282298	URA5
YML007W	-0.229109	0.0282742	YAP1
YPL117C	-0.251905	0.0282742	IDI1
YNR048W	0.290099	0.0284365	YNR048W
YLL008W	0.208844	0.0284808	DRS1
YOR250C	-0.237078	0.0284808	CLP1
YOR361C	0.198641	0.0284808	PRT1
YKL164C	0.258868	0.0285913	PIR1
YEL062W	0.339885	0.0286065	NPR2
YGL244W	0.21994	0.0286309	RTF1
YKR095W	0.267026	0.0286528	MLP1
YDR287W	0.254595	0.0287368	INM2
YOR109W	0.251086	0.0288481	INP53
YGL207W	0.260098	0.0290056	SPT16
YHR183W	-0.254014	0.0290056	GND1
YLR083C	0.210068	0.0290384	EMP70
YGR030C	0.45114	0.0291317	POP6
YDL136W	0.236574	0.029399	RPL35B
YDL191W	0.236574	0.029399	RPL35A
YLR067C	-0.440412	0.0293993	PET309
YDR325W	0.328453	0.0294224	YCG1
YER077C	-0.437922	0.0294712	YER077C
YEL071W	-0.224738	0.0295476	DLD3
YJR064W	0.256813	0.0298786	CCT5
YDR158W	-0.196853	0.0298989	HOM2
YDL213C	0.274381	0.0299345	NOP6
YER105C	-0.23006	0.0299345	NUP157
YGL070C	0.315494	0.0299987	RPB9
YLR043C	0.377365	0.0299987	TRX1
YOR336W	0.338412	0.0299987	KRE5
YBL039C	0.196581	0.0300566	URA7
YBR267W	0.196121	0.0303519	REI1
YIL106W	-0.217092	0.0303519	MOB1
YOR136W	-0.195234	0.0303519	IDH2
YOR246C	0.359377	0.0303745	YOR246C
YKL033W	-0.302228	0.0305366	TTI1
YNL209W	0.233643	0.0306409	SSB2
YLR447C	0.193801	0.0306685	VMA6
YCR084C	0.2202	0.0306731	TUP1
YPR047W	-0.346666	0.0307147	MSF1
YPL218W	-0.290978	0.030818	SAR1
YGR238C	-0.208823	0.0308792	KEL2
YMR283C	0.322507	0.03089	RIT1
YDR379C-A	0.251385	0.0309265	YDR379C-A
YDR460W	-0.450665	0.0309674	TFB3
YOR353C	-0.243872	0.0310549	SOG2
YGL181W	-0.270874	0.0311232	GTS1
YML093W	0.239975	0.0311403	UTP14
YDR229W	-0.450556	0.0311912	IVY1
YLR097C	-0.219004	0.0312071	HRT3
YJL085W	-0.210468	0.0313095	EXO70
YGL041W-A	0.281104	0.0313821	YGL041W-A
YPL178W	0.22854	0.0314062	CBC2
YPR024W	-0.204089	0.0314062	YME1
YIL027C	-0.23241	0.0314117	KRE27
YGR283C	0.233237	0.0315832	YGR283C
YFL028C	-0.226881	0.0316916	CAF16
YBR026C	-0.200111	0.0317158	ETR1
YDR356W	0.239411	0.0317416	SPC110
YDL077C	-0.283871	0.0317622	VAM6
YDR194C	0.333467	0.0317622	MSS116
YHR114W	-0.217245	0.0317622	BZZ1
YLR239C	-0.311521	0.0317622	LIP2
YMR024W	0.197689	0.0317622	MRPL3
YOL042W	0.464321	0.0317622	NGL1
YBR159W	0.195548	0.0318814	IFA38
YCR092C	-0.293694	0.0318814	MSH3
YGR006W	-0.397785	0.0318814	PRP18
YKL062W	0.228758	0.0318814	MSN4
YNL208W	-0.247014	0.0318814	YNL208W
YOR262W	-0.489315	0.0318814	YOR262W
YPL128C	0.225002	0.0318814	TBF1
YDL031W	0.208389	0.0319682	DBP10
YJL117W	-0.441483	0.0321249	PHO86
YBL006C	0.358478	0.0321434	LDB7
YNL051W	0.187769	0.0324105	COG5
YGL256W	0.468044	0.0324288	ADH4
YGR209C	0.272759	0.0324295	TRX2
YBR154C	-0.192726	0.0327026	RPB5
YKR007W	-0.235073	0.0327026	MEH1
YLR340W	0.193008	0.0327235	RPP0
YOR241W	0.209738	0.0327235	MET7
YDR508C	0.246534	0.0327713	GNP1
YHR010W	0.237387	0.0328735	RPL27A
YIL038C	0.201718	0.0328735	NOT3
YOR233W	0.249604	0.032945	KIN4
YNL241C	-0.271635	0.0329539	ZWF1
YOR285W	-0.374516	0.0329844	RDL1
YPL057C	-0.427531	0.0330632	SUR1
YPR133W-A	-0.188377	0.0330632	TOM5
YKR043C	-0.200771	0.0332145	SHB17
YLR265C	-0.418991	0.0332145	NEJ1
YOL039W	0.212409	0.0332145	RPP2A
YGR017W	-0.217778	0.0333437	YGR017W
YBR059C	0.210103	0.0333492	AKL1
YIL076W	0.23507	0.0334492	SEC28
YGL197W	0.206698	0.0337201	MDS3
YOR111W	0.306187	0.0337201	YOR111W
YMR043W	-0.274296	0.0338469	MCM1
YJL130C	0.293393	0.0338501	URA2
YDR362C	-0.308197	0.0339974	TFC6
YLR275W	-0.257763	0.0339974	SMD2
YPL249C	-0.285642	0.0339974	GYP5
YHL004W	0.228922	0.0341933	MRP4
YDR303C	0.196106	0.0342237	RSC3
YIR038C	0.195372	0.0342237	GTT1
YOR370C	-0.194387	0.034235	MRS6
YPL263C	-0.212637	0.0342818	KEL3
YBR117C	-0.226908	0.0343855	TKL2
YGL049C	0.207076	0.0343855	TIF4632
YGL137W	0.185747	0.0344044	SEC27
YLL038C	0.325245	0.0344044	ENT4
YNL280C	-0.220465	0.0344044	ERG24
YCR031C	0.206648	0.0344165	RPS14A
YJL191W	0.206648	0.0344165	RPS14B
YOR304W	0.324404	0.0344454	ISW2
YNL097C	0.254179	0.0344813	PHO23
YLR148W	-0.184433	0.0345442	PEP3
YKL119C	0.203962	0.0346609	VPH2
YJL190C	0.190003	0.0347024	RPS22A
YLR367W	0.190003	0.0347024	RPS22B
YBR145W	0.19839	0.0347356	ADH5
YDL051W	-0.267908	0.0347356	LHP1
YGL004C	-0.195328	0.0347356	RPN14
YLR454W	0.473057	0.0347356	FMP27
YNL131W	0.232266	0.0347356	TOM22
YOR173W	-0.269486	0.0347356	DCS2
YOR360C	-0.286913	0.0347356	PDE2
YDR423C	-0.357461	0.0347558	CAD1
YPR073C	-0.267231	0.0347716	LTP1
YLR262C	-0.237456	0.0349852	YPT6
YDL188C	-0.188701	0.0350299	PPH22
YPL266W	0.20072	0.0350299	DIM1
YDR236C	-0.233538	0.0351243	FMN1
YDR302W	-0.302021	0.0351243	GPI11
YDR119W	0.375675	0.0352727	VBA4
YLR021W	-0.257848	0.0355683	IRC25
YMR190C	0.502723	0.0355683	SGS1
YFR006W	-0.288534	0.0356132	YFR006W
YLR345W	-0.220521	0.035628	YLR345W
YOR195W	-0.324545	0.035628	SLK19
YGR087C	-0.297619	0.0357541	PDC6
YGL194C	0.316187	0.0357801	HOS2
YDR484W	-0.184409	0.0357976	VPS52
YGL178W	-0.330718	0.0358534	MPT5
YOR091W	-0.226675	0.0358534	TMA46
YNL290W	-0.181863	0.0359879	RFC3
YBR126W-A	-0.278466	0.0361542	YBR126W-A
YEL027W	-0.223114	0.0361719	VMA3
YLR354C	-0.19717	0.0361719	TAL1
YNL265C	0.222727	0.0361719	IST1
YLR243W	-0.523466	0.0361885	YLR243W
YER075C	0.201867	0.0362091	PTP3
YGR013W	0.223332	0.0362407	SNU71
YBL022C	-0.237962	0.0362745	PIM1
YLR390W-A	-0.219373	0.0363157	CCW14
YNL167C	-0.197523	0.0363584	SKO1
YBR042C	-0.207201	0.0364053	CST26
YMR287C	-0.717235	0.0364126	DSS1
YDR328C	-0.263759	0.0365935	SKP1
YOR188W	-0.184861	0.0366009	MSB1
YLR244C	0.195643	0.0366637	MAP1
YMR285C	0.213996	0.0368744	NGL2
YDR061W	-0.182495	0.037101	YDR061W
YPR133C	0.207423	0.0371403	SPN1
YFL034C-B	-0.245587	0.0372785	MOB2
YPL133C	-0.262193	0.037285	RDS2
YCL054W	0.217138	0.0373422	SPB1
YGR193C	-0.182512	0.0373422	PDX1
YOL030W	0.244164	0.0375366	GAS5
YGL119W	-0.293829	0.0375982	COQ8
YKL077W	0.213431	0.0375982	YKL077W
YDL099W	-0.189492	0.037626	BUG1
YIL064W	0.184163	0.037626	SEE1
YJR024C	0.205778	0.037626	MDE1
YLR069C	-0.191258	0.037626	MEF1
YPL100W	-0.193553	0.037626	ATG21
YNL298W	-0.251216	0.0376772	CLA4
YJR117W	-0.237056	0.0377537	STE24
YNL098C	-0.191845	0.0378868	RAS2
YPR058W	-0.200756	0.0378869	YMC1
YDL173W	-0.336538	0.0381809	PAR32
YPR023C	0.194806	0.0382202	EAF3
YLR431C	-0.264491	0.0382681	ATG23
YDR164C	-0.179131	0.0383019	SEC1
YJR057W	-0.217226	0.0383904	CDC8
YOR298C-A	-0.497913	0.0383904	MBF1
YJL011C	-0.373033	0.0384278	RPC17
YOR006C	-0.244521	0.0384278	TSR3
YLR199C	-0.205186	0.038458	PBA1
YMR169C	-0.249178	0.0385839	ALD3
YOR259C	-0.227022	0.0385839	RPT4
YGR192C	-0.181699	0.0388508	TDH3
YNL272C	0.202775	0.0389071	SEC2
YDL192W	0.175623	0.0390248	ARF1
YFL021W	-0.348322	0.0390345	GAT1
YBR053C	-0.241609	0.0390448	YBR053C
YJR049C	-0.28875	0.0390521	UTR1
YJR105W	-0.20262	0.0392639	ADO1
YCL009C	-0.177572	0.039427	ILV6
YLR033W	0.23271	0.039427	RSC58
YOL063C	0.45454	0.039427	CRT10
YPL116W	-0.256542	0.039427	HOS3
YFL039C	-0.175481	0.0394673	ACT1
YNR036C	0.223443	0.0395356	MRPS12
YLR176C	-0.348175	0.0396514	RFX1
YNL059C	0.189026	0.0396998	ARP5
YMR318C	-0.207258	0.039806	ADH6
YKL088W	-0.206473	0.039844	CAB3
YOL147C	-0.26612	0.039844	PEX11
YDR046C	0.472958	0.0400563	BAP3
YKR100C	0.351482	0.0400935	SKG1
YIL153W	-0.207572	0.0402717	RRD1
YDR395W	-0.182602	0.0404029	SXM1
YER163C	-0.33805	0.0404099	YER163C
YOR038C	0.321368	0.0404099	HIR2
YGR169C	0.367844	0.0404492	PUS6
YKL114C	-0.18692	0.0404492	APN1
YBR096W	-0.298542	0.0405045	YBR096W
YDR081C	-0.201185	0.0405045	PDC2
YLL050C	-0.18277	0.040659	COF1
YNL301C	0.183881	0.0406981	RPL18B
YOL120C	0.183881	0.0406981	RPL18A
YLR068W	-0.19337	0.0409142	FYV7
YJR093C	-0.237667	0.0413786	FIP1
YOR274W	-0.276874	0.041415	MOD5
YOR354C	0.173929	0.041415	MSC6
YDL203C	-0.189866	0.0414556	ACK1
YLR389C	0.17608	0.0415888	STE23
YFL007W	0.300875	0.0415942	BLM10
YMR302C	-0.180231	0.0416735	YME2
YLR397C	0.18023	0.0416925	AFG2
YML022W	0.347348	0.0421197	APT1
YHR163W	-0.239387	0.0421639	SOL3
YHR001W	-0.174859	0.0421757	OSH7
YLR455W	0.203154	0.0421757	YLR455W
YNL022C	0.180197	0.0423814	YNL022C
YHR024C	-0.304392	0.0427928	MAS2
YBR108W	-0.199801	0.0427933	AIM3
YCR094W	0.257558	0.0427933	CDC50
YPL270W	0.191762	0.0427933	MDL2
YGL082W	0.199907	0.0428747	YGL082W
YJR058C	-0.19938	0.0428747	APS2
YDR086C	0.222512	0.0428862	SSS1
YHL030W	-0.36326	0.0430851	ECM29
YDR071C	0.177021	0.0433105	PAA1
YDR321W	-0.216323	0.0433593	ASP1
YKL203C	0.346321	0.0435369	TOR2
YOR119C	0.270032	0.0435369	RIO1
YOR229W	-0.190138	0.0435505	WTM2
YGR071C	0.170404	0.0436633	YGR071C
YIL090W	-0.311704	0.0436633	ICE2
YPL186C	-0.335165	0.0436633	UIP4
YFR051C	0.175848	0.0436765	RET2
YDR311W	-0.284138	0.0437141	TFB1
YHR005C	0.22354	0.0437141	GPA1
YDR266C	0.175991	0.0438099	YDR266C
YLR312W-A	0.206418	0.0438478	MRPL15
YBR196C	-0.234415	0.0439155	PGI1
YHR191C	-0.268659	0.0439155	CTF8
YFR004W	-0.184119	0.0439788	RPN11
YCL005W-A	-0.259096	0.0439793	VMA9
YDL017W	-0.174422	0.0439793	CDC7
YKL211C	-0.175884	0.0439793	TRP3
YLR421C	0.248662	0.0439793	RPN13
YBR238C	-0.17538	0.0440636	YBR238C
YMR275C	0.204849	0.0440855	BUL1
YGR186W	0.188995	0.0441338	TFG1
YJR031C	0.208509	0.0442395	GEA1
YPL154C	-0.194773	0.0443013	PEP4
YJR131W	-0.200509	0.0444426	MNS1
YLR201C	-0.305999	0.0444761	COQ9
YJL010C	0.190165	0.0446126	NOP9
YDR137W	0.220321	0.0446965	RGP1
YJL109C	0.250795	0.0447065	UTP10
YGR086C	0.184588	0.0447302	PIL1
YPR051W	0.366743	0.0448778	MAK3
YLR330W	0.167935	0.0449636	CHS5
YHR128W	-0.168525	0.0451167	FUR1
YMR197C	-0.253927	0.0451841	VTI1
YDR080W	-0.258062	0.0451874	VPS41
YGR152C	0.167633	0.0452589	RSR1
YIR012W	-0.213092	0.0453405	SQT1
YOR330C	-0.258676	0.0453405	MIP1
YOR293W	0.296256	0.045446	RPS10A
YGR175C	0.290069	0.0458907	ERG1
YPR140W	0.270924	0.0458951	TAZ1
YMR202W	-0.221607	0.0460797	ERG2
YGL060W	0.225734	0.0460961	YBP2
YBR281C	0.176804	0.0463367	DUG2
YFL013C	0.309329	0.0463367	IES1
YLR100W	-0.211952	0.0463367	ERG27
YMR108W	-0.183459	0.0463367	ILV2
YGR233C	-0.185107	0.0464291	PHO81
YNL166C	-0.169914	0.0464318	BNI5
YHR003C	-0.190531	0.0465467	YHR003C
YDL237W	0.166344	0.0466714	AIM6
YKL146W	-0.201305	0.0466714	AVT3
YKR086W	-0.184657	0.0466714	PRP16
YBR263W	0.167843	0.0466827	SHM1
YGL200C	-0.167217	0.0466827	EMP24
YML036W	-0.168371	0.0466827	CGI121
YPL137C	0.214437	0.0467743	GIP3
YFL009W	0.167971	0.0468353	CDC4
YGR172C	-0.232205	0.046942	YIP1
YJR069C	0.192908	0.0471071	HAM1
YNL242W	-0.203501	0.0471071	ATG2
YJL203W	-0.211034	0.0471974	PRP21
YBL072C	0.189176	0.0473684	RPS8A
YER102W	0.189176	0.0473684	RPS8B
YLR082C	-0.265074	0.0473684	SRL2
YDR339C	0.16996	0.0474539	FCF1
YDL088C	-0.243668	0.0474571	ASM4
YMR038C	-0.208632	0.0474571	CCS1
YJL039C	0.170027	0.047566	NUP192
YPL122C	-0.249692	0.047566	TFB2
YLR253W	0.255305	0.0476004	YLR253W
YNL040W	-0.165777	0.0476004	YNL040W
YKL155C	0.230579	0.0479231	RSM22
YJL164C	-0.208255	0.0481071	TPK1
YKR002W	-0.17576	0.0481501	PAP1
YBR131W	-0.242679	0.0482403	CCZ1
YGR014W	0.29099	0.0482403	MSB2
YKL020C	0.303373	0.0484293	SPT23
YLL021W	0.189106	0.0484441	SPA2
YIL035C	-0.175283	0.048484	CKA1
YKR060W	0.179839	0.0485518	UTP30
YKL117W	-0.191691	0.048697	SBA1
YPR183W	-0.171863	0.048697	DPM1
YMR260C	0.176823	0.0489145	TIF11
YPL110C	-0.181472	0.0489145	GDE1
YBR214W	-0.2108	0.0490658	SDS24
YMR140W	-0.241041	0.0490658	SIP5
YDR361C	0.179492	0.0492671	BCP1
YOR074C	0.164752	0.0493131	CDC21
YJL102W	0.394179	0.0493401	MEF2
YPL091W	0.166812	0.0494743	GLR1
YKL018W	-0.253211	0.0495321	SWD2
YFR010W	-0.162141	0.0496632	UBP6
YMR144W	0.215693	0.049733	YMR144W
YCR028C-A	0.479127	0.0497638	RIM1
YHR039C-A	0.256382	0.0497638	VMA10
YPL040C	-0.173207	0.0497638	ISM1
YAL033W	0.172193	0.0499496	POP5
YML029W	-0.170947	0.0499496	USA1
YAL001C	0.173143	0.0500926	TFC3
YBL087C	0.186132	0.0500926	RPL23A
YER117W	0.186132	0.0500926	RPL23B
YDR212W	0.168725	0.0500978	TCP1
YGR068C	-0.2502	0.0500978	ART5
YEL044W	0.182165	0.0503147	IES6
YLR257W	-0.246569	0.0503458	YLR257W
YLR436C	-0.208106	0.0504367	ECM30
YCR036W	-0.198165	0.050499	RBK1
YKL148C	0.195872	0.050499	SDH1
YNR016C	0.264683	0.0505776	ACC1
YNL158W	-0.24078	0.0507987	PGA1
YDR122W	0.260515	0.0508532	KIN1
YIL046W	-0.20444	0.0513611	MET30
YNL010W	-0.160981	0.0513611	YNL010W
YDR382W	0.250134	0.0513713	RPP2B
YER018C	0.220161	0.0514702	SPC25
YPL213W	-0.356891	0.0516747	LEA1
YCR090C	-0.401994	0.0517209	YCR090C
YJL008C	0.167783	0.0517209	CCT8
YJL146W	-0.172861	0.0517209	IDS2
YKR019C	-0.187274	0.0517209	IRS4
YLR079W	-0.232126	0.0517209	SIC1
YMR089C	0.218171	0.0517209	YTA12
YNL329C	-0.242213	0.0517209	PEX6
YOL060C	-0.21046	0.0517209	MAM3
YOL084W	0.354835	0.0517518	PHM7
YFL005W	-0.159943	0.0519345	SEC4
YBR283C	0.163403	0.0521096	SSH1
YER083C	-0.184279	0.0522235	GET2
YBL009W	0.288766	0.0523425	ALK2
YLR321C	0.32121	0.0523425	SFH1
YOR356W	0.225459	0.0523425	CIR2
YKL078W	0.206807	0.0524363	DHR2
YML085C	0.161412	0.0525358	TUB1
YER112W	0.207273	0.0525999	LSM4
YMR134W	-0.409346	0.0525999	YMR134W
YKL006C-A	-0.196221	0.0529326	SFT1
YLR089C	-0.179211	0.0531234	ALT1
YDL225W	0.190267	0.0532592	SHS1
YAL032C	-0.229968	0.053292	PRP45
YCR052W	0.186114	0.0532949	RSC6
YEL052W	0.177977	0.05339	AFG1
YJL218W	0.350986	0.0534144	YJL218W
YBL102W	-0.159086	0.0537911	SFT2
YGL068W	-0.174226	0.0538001	MNP1
YNL325C	0.176818	0.0539129	FIG4
YMR313C	-0.161776	0.0539661	TGL3
YBL059W	-0.265802	0.0540135	YBL059W
YGR088W	0.322195	0.0541514	CTT1
YJL153C	0.220372	0.0541514	INO1
YKL065C	-0.162719	0.0541514	YET1
YCR053W	-0.161604	0.0542686	THR4
YMR235C	0.179517	0.0542819	RNA1
YBR119W	0.246367	0.0544765	MUD1
YGL077C	0.454482	0.0545272	HNM1
YOL081W	0.26947	0.0545681	IRA2
YOR227W	0.168695	0.054674	HER1
YLR095C	-0.186096	0.05501	IOC2
YGL243W	0.201523	0.055117	TAD1
YHR171W	-0.178624	0.0551256	ATG7
YJR006W	-0.159559	0.0551256	POL31
YLR399C	-0.258784	0.0551747	BDF1
YGL232W	0.168441	0.0551891	TAN1
YJL207C	0.267753	0.0552524	LAA1
YER031C	-0.214879	0.0553506	YPT31
YOR278W	0.182326	0.0553506	HEM4
YNL316C	-0.158098	0.055536	PHA2
YEL037C	0.183677	0.055539	RAD23
YGR195W	0.208307	0.0555658	SKI6
YKR029C	0.197591	0.0556229	SET3
YHR065C	-0.160297	0.0556632	RRP3
YPL109C	0.314834	0.055883	YPL109C
YKL135C	-0.178836	0.0559126	APL2
YDR428C	-0.218774	0.0559487	BNA7
YPR148C	0.178149	0.0559487	YPR148C
YHR209W	-0.222866	0.0561427	CRG1
YLR225C	-0.192217	0.0562787	YLR225C
YNL156C	-0.178552	0.0563505	NSG2
YLR446W	-0.336581	0.0566119	YLR446W
YHR187W	-0.250151	0.0567321	IKI1
YPL211W	0.242147	0.0571019	NIP7
YDL095W	0.18587	0.0571033	PMT1
YER090W	-0.153648	0.0571166	TRP2
YAL023C	0.158608	0.0575505	PMT2
YDR152W	-0.231447	0.0575505	GIR2
YHR087W	0.573691	0.0577941	RTC3
YKL058W	0.232825	0.0578519	TOA2
YDL165W	0.192178	0.0579748	CDC36
YPL227C	0.161476	0.0581898	ALG5
YOL064C	0.178669	0.0585725	MET22
YDR363W	-0.248421	0.0587636	ESC2
YNL104C	-0.161568	0.0587636	LEU4
YPL249C-A	0.360359	0.0589564	RPL36B
YMR230W	0.70086	0.0589674	RPS10B
YNR007C	-0.218551	0.0589674	ATG3
YDR129C	-0.151897	0.0589827	SAC6
YPL131W	0.160948	0.0589883	RPL5
YGR145W	0.18046	0.0590089	ENP2
YGR229C	0.172607	0.0590089	SMI1
YMR004W	0.160885	0.0591945	MVP1
YBR010W	0.31574	0.0592174	HHT1
YNL031C	0.31574	0.0592174	HHT2
YBL032W	0.171105	0.0593815	HEK2
YJL168C	0.182602	0.0593815	SET2
YLR226W	-0.25142	0.0593815	BUR2
YCR034W	0.287734	0.0596079	FEN1
YBR211C	-0.274006	0.0596153	AME1
YOL124C	0.184139	0.0596153	TRM11
YOR087W	0.220205	0.0596153	YVC1
YHR074W	0.162047	0.059687	QNS1
YDL065C	-0.314017	0.0597226	PEX19
YPR188C	0.21554	0.0598523	MLC2
YDR379W	0.169029	0.0601493	RGA2
YMR072W	0.297754	0.0602013	ABF2
YOL097C	0.150781	0.0602013	WRS1
YOR224C	-0.253184	0.0603777	RPB8
YHR020W	-0.168048	0.060439	YHR020W
YDR435C	-0.262713	0.060513	PPM1
YNL278W	0.217722	0.0605279	CAF120
YOR326W	0.19325	0.0608932	MYO2
YJL156C	0.19976	0.0610764	SSY5
YLR378C	0.176597	0.061444	SEC61
YJL087C	-0.202777	0.0614697	TRL1
YLR221C	0.294758	0.0617733	RSA3
YGL180W	-0.183855	0.0618079	ATG1
YKL082C	0.149723	0.0618336	RRP14
YER016W	0.184975	0.0618431	BIM1
YGL122C	0.153981	0.0618431	NAB2
YLR323C	-0.214558	0.0618431	CWC24
YPL255W	-0.344075	0.0618431	BBP1
YGL130W	0.161211	0.0618798	CEG1
YNL161W	-0.18268	0.0618798	CBK1
YJL171C	-0.156115	0.0621418	YJL171C
YNL321W	-0.181443	0.0621418	VNX1
YOR272W	0.150306	0.0623302	YTM1
YAR007C	0.156199	0.062848	RFA1
YAR027W	0.354254	0.0629742	UIP3
YDL108W	-0.159777	0.0630273	KIN28
YDR416W	0.160926	0.0630273	SYF1
YLL045C	0.215374	0.0630273	RPL8B
YPL079W	0.219926	0.0630273	RPL21B
YPR105C	-0.183124	0.0630273	COG4
YJL033W	0.176742	0.0633524	HCA4
YDR454C	-0.258805	0.0634411	GUK1
YKL057C	0.156792	0.0634411	NUP120
YMR268C	-0.194604	0.0635679	PRP24
YPL065W	-0.335994	0.0636343	VPS28
YPR097W	0.151304	0.0636631	YPR097W
YPR131C	-0.235297	0.0636631	NAT3
YDR304C	-0.189612	0.0637114	CPR5
YJR052W	-0.154424	0.0637827	RAD7
YOR021C	0.251191	0.0638615	YOR021C
YGR207C	-0.172774	0.0638829	CIR1
YER003C	0.171623	0.0639632	PMI40
YOR004W	0.153232	0.0641148	UTP23
YJR094W-A	0.290205	0.0641441	RPL43B
YOR066W	0.255836	0.0641441	MSA1
YPR043W	0.290205	0.0641441	RPL43A
YBR212W	0.155739	0.0643724	NGR1
YDL112W	0.220789	0.0643724	TRM3
YKL046C	0.296922	0.0644014	DCW1
YOR323C	-0.158969	0.0646349	PRO2
YBL015W	0.176404	0.0646371	ACH1
YML081W	-0.16404	0.0646849	TDA9
YBR118W	-0.160509	0.0648016	TEF2
YDL056W	0.153601	0.0648016	MBP1
YDR169C	0.15392	0.0648016	STB3
YHR142W	0.283541	0.0648016	CHS7
YIL084C	0.166002	0.0648016	SDS3
YLR058C	-0.174495	0.0648016	SHM2
YMR315W	-0.182549	0.0648016	YMR315W
YOR283W	-0.362068	0.0648016	YOR283W
YPR080W	-0.160509	0.0648016	TEF1
YPL132W	-0.249339	0.0649437	COX11
YMR308C	-0.147029	0.0650259	PSE1
YOL006C	-0.168064	0.0650259	TOP1
[truncated: 1,615 more rows]

## Sheet: Supplementary Table S3
Input Cluster (n=488)
YAL005C	SSA1
YAL010C	MDM10
YAL014C	SYN8
YAL030W	SNC1
YAL036C	RBG1
YAL041W	CDC24
YAL047C	SPC72
YAL049C	AIM2
YAL051W	OAF1
YAL058W	CNE1
YAL060W	BDH1
YAL061W	BDH2
YAR042W	SWH1
YBL013W	FMT1
YBL057C	PTH2
YBL060W	YEL1
YBL064C	PRX1
YBL075C	SSA3
YBL078C	ATG8
YBL098W	BNA4
YBR006W	UGA2
YBR011C	IPP1
YBR022W	POA1
YBR025C	OLA1
YBR054W	YRO2
YBR065C	ECM2
YBR072W	HSP26
YBR082C	UBC4
YBR085W	AAC3
YBR092C	PHO3
YBR101C	FES1
YBR126C	TPS1
YBR139W
YBR160W	CDC28
YBR169C	SSE2
YBR176W	ECM31
YBR222C	PCS60
YBR230C	OM14
YBR234C	ARC40
YBR256C	RIB5
YCL004W	PGS1
YCL008C	STP22
YCL017C	NFS1
YCL040W	GLK1
YCL043C	PDI1
YCL047C	POF1
YCR005C	CIT2
YCR008W	SAT4
YCR012W	PGK1
YCR048W	ARE1
YCR054C	CTR86
YCR066W	RAD18
YCR068W	ATG15
YCR073W-A	SOL2
YCR076C
YCR083W	TRX3
YCR086W	CSM1
YDL006W	PTC1
YDL021W	GPM2
YDL022W	GPD1
YDL052C	SLC1
YDL064W	UBC9
YDL086W
YDL100C	GET3
YDL113C	ATG20
YDL119C
YDL125C	HNT1
YDL131W	LYS21
YDL135C	RDI1
YDL144C
YDL146W	LDB17
YDL168W	SFA1
YDL175C	AIR2
YDL177C
YDL180W
YDL182W	LYS20
YDL215C	GDH2
YDL217C	TIM22
YDL223C	HBT1
YDL230W	PTP1
YDR001C	NTH1
YDR002W	YRB1
YDR019C	GCV1
YDR032C	PST2
YDR034C	LYS14
YDR088C	SLU7
YDR121W	DPB4
YDR171W	HSP42
YDR173C	ARG82
YDR177W	UBC1
YDR186C
YDR204W	COQ4
YDR214W	AHA1
YDR228C	PCF11
YDR231C	COX20
YDR234W	LYS4
YDR239C
YDR243C	PRP28
YDR258C	HSP78
YDR293C	SSD1
YDR294C	DPL1
YDR313C	PIB1
YDR323C	PEP7
YDR335W	MSN5
YDR376W	ARH1
YDR381C-A
YDR400W	URH1
YDR409W	SIZ1
YDR430C	CYM1
YDR453C	TSA2
YDR470C	UGO1
YDR481C	PHO8
YDR493W	MZM1
YDR511W	ACN9
YDR513W	GRX2
YDR515W	SLF1
YDR516C	EMI2
YDR517W	GRH1
YDR533C	HSP31
YEL017W	GTT3
YEL038W	UTR4
YEL047C
YEL060C	PRB1
YEL066W	HPA3
YER019W	ISC1
YER042W	MXR1
YER044C	ERG28
YER048W-A	ISD11
YER053C	PIC2
YER061C	CEM1
YER062C	HOR2
YER064C
YER069W	ARG5,6
YER073W	ALD5
YER087W	AIM10
YER094C	PUP3
YER099C	PRS2
YER103W	SSA4
YER120W	SCS2
YER137C
YER141W	COX15
YER143W	DDI1
YFL014W	HSP12
YFL016C	MDJ1
YFL038C	YPT1
YFL042C
YFL046W	FMP32
YFR007W	YFH7
YFR021W	ATG18
YFR029W	PTR3
YFR047C	BNA6
YFR053C	HXK1
YGL001C	ERG26
YGL010W
YGL017W	ATE1
YGL037C	PNC1
YGL040C	HEM2
YGL043W	DST1
YGL045W	RIM8
YGL047W	ALG13
YGL050W	TYW3
YGL056C	SDS23
YGL073W	HSF1
YGL080W	FMP37
YGL087C	MMS2
YGL108C
YGL121C	GPG1
YGL141W	HUL5
YGL169W	SUA5
YGL185C
YGL212W	VAM7
YGL221C	NIF3
YGL224C	SDT1
YGR012W
YGR019W	UGA1
YGR032W	GSC2
YGR038W	ORM1
YGR043C	NQM1
YGR049W	SCM4
YGR072W	UPF3
YGR080W	TWF1
YGR111W
YGR129W	SYF2
YGR136W	LSB1
YGR149W
YGR177C	ATF2
YGR180C	RNR4
YGR189C	CRH1
YGR199W	PMT6
YGR248W	SOL4
YGR250C
YGR254W	ENO1
YGR256W	GND2
YGR263C	SAY1
YGR268C	HUA1
YGR277C	CAB4
YGR284C	ERV29
YHL021C	AIM17
YHL024W	RIM4
YHL029C	OCA5
YHL031C	GOS1
YHR008C	SOD2
YHR012W	VPS29
YHR017W	YSC83
YHR025W	THR1
YHR029C	YHI9
YHR030C	SLT2
YHR034C	PIH1
YHR040W	BCD1
YHR043C	DOG2
YHR046C	INM1
YHR047C	AAP1
YHR049W	FSH1
YHR104W	GRE3
YHR111W	UBA4
YHR112C
YHR123W	EPT1
YHR161C	YAP1801
YHR169W	DBP8
YHR179W	OYE2
YHR192W
YHR198C	AIM18
YHR199C	AIM46
YHR207C	SET5
YIL007C	NAS2
YIL051C	MMF1
YIL065C	FIS1
YIL094C	LYS12
YIL097W	FYV10
YIL104C	SHQ1
YIL107C	PFK26
YIL108W
YIL136W	OM45
YIL156W-B
YIR002C	MPH1
YIR007W
YIR021W	MRS1
YIR035C
YIR036C	IRC24
YIR037W	HYR1
YJL019W	MPS3
YJL026W	RNR2
YJL034W	KAR2
YJL046W	AIM22
YJL052W	TDH1
YJL055W
YJL057C	IKS1
YJL066C	MPM1
YJL068C
YJL071W	ARG2
YJL073W	JEM1
YJL082W	IML2
YJL088W	ARG3
YJL099W	CHS6
YJL133W	MRS3
YJL137C	GLG2
YJL141C	YAK1
YJL149W	DAS1
YJL159W	HSP150
YJL172W	CPS1
YJL201W	ECM25
YJR008W
YJR009C	TDH2
YJR025C	BNA1
YJR032W	CPR7
YJR045C	SSC1
YJR047C	ANB1
YJR060W	CBF1
YJR072C	NPA3
YJR074W	MOG1
YJR078W	BNA2
YJR091C	JSN1
YJR096W
YJR102C	VPS25
YJR103W	URA8
YJR133W	XPT1
YJR135C	MCM22
YJR148W	BAT2
YKL024C	URA6
YKL027W
YKL054C	DEF1
YKL073W	LHS1
YKL094W	YJU3
YKL096W	CWP1
YKL103C	LAP4
YKL120W	OAC1
YKL129C	MYO3
YKL130C	SHE2
YKL142W	MRP8
YKL144C	RPC25
YKL149C	DBR1
YKL151C
YKL186C	MTR2
YKL218C	SRY1
YKR009C	FOX2
YKR046C	PET10
YKR049C	FMP46
YKR066C	CCP1
YKR067W	GPT2
YKR080W	MTD1
YKR089C	TGL4
YLL006W	MMM1
YLL018C	DPS1
YLL024C	SSA2
YLL026W	HSP104
YLR025W	SNF7
YLR044C	PDC1
YLR050C
YLR063W
YLR072W
YLR099W-A
YLR116W	MSL5
YLR134W	PDC5
YLR137W	RKM5
YLR142W	PUT1
YLR177W
YLR178C	TFS1
YLR179C
YLR186W	EMG1
YLR216C	CPR6
YLR251W	SYM1
YLR256W	HAP1
YLR258W	GSY2
YLR259C	HSP60
YLR268W	SEC22
YLR270W	DCS1
YLR324W	PEX30
YLR326W
YLR347C	KAP95
YLR351C	NIT3
YLR356W	ATG33
YLR387C	REH1
YLR407W
YLR433C	CNA1
YLR451W	LEU3
YML013W	UBX2
YML014W	TRM9
YML017W	PSP2
YML020W
YML059C	NTE1
YML100W	TSL1
YML125C	PGA3
YML130C	ERO1
YMR008C	PLB1
YMR019W	STB4
YMR020W	FMS1
YMR022W	UBC7
YMR062C	ARG7
YMR071C	TVP18
YMR083W	ADH3
YMR087W
YMR099C
YMR102C
YMR104C	YPK2
YMR105C	PGM2
YMR111C
YMR121C	RPL15B
YMR157C	AIM36
YMR165C	PAH1
YMR170C	ALD2
YMR186W	HSC82
YMR196W
YMR214W	SCJ1
YMR222C	FSH2
YMR241W	YHM2
YMR258C	ROY1
YMR262W
YMR264W	CUE1
YMR278W	PGM3
YMR303C	ADH2
YNL007C	SIS1
YNL020C	ARK1
YNL026W	SAM50
YNL035C
YNL037C	IDH1
YNL045W	LAP2
YNL055C	POR1
YNL064C	YDJ1
YNL067W	RPL9B
YNL068C	FKH2
YNL076W	MKS1
YNL077W	APJ1
YNL111C	CYB5
YNL130C	CPT1
YNL155W
YNL160W	YGP1
YNL164C	IBD2
YNL191W	DUG3
YNL194C
YNL200C
YNL274C	GOR1
YNL281W	HCH1
YNL310C	ZIM17
YNR001C	CIT1
YNR006W	VPS27
YNR019W	ARE2
YNR030W	ALG12
YNR034W	SOL1
YNR034W-A
YNR035C	ARC35
YNR040W
YNR047W	FPK1
YNR049C	MSO1
YOL009C	MDM12
YOL011W	PLB3
YOL016C	CMK2
YOL025W	LAG2
YOL032W	OPI10
YOL052C	SPE2
YOL055C	THI20
YOL058W	ARG1
YOL059W	GPD2
YOL086C	ADH1
YOL088C	MPD2
YOL107W
YOL113W	SKM1
YOL133W	HRT1
YOL140W	ARG8
YOR002W	ALG6
YOR007C	SGT2
YOR020C	HSP10
YOR027W	STI1
YOR054C	VHS3
YOR057W	SGT1
YOR077W	RTS2
YOR089C	VPS21
YOR094W	ARF3
YOR112W	CEX1
YOR120W	GCY1
YOR125C	CAT5
YOR130C	ORT1
YOR137C	SIA1
YOR138C	RUP1
YOR147W	MDM32
YOR148C	SPP2
YOR166C	SWT1
YOR220W	RCN2
YOR222W	ODC2
YOR230W	WTM1
YOR238W
YOR267C	HRK1
YOR271C	FSF1
YOR273C	TPO4
YOR275C	RIM20
YOR280C	FSH3
YOR288C	MPD1
YOR303W	CPA1
YOR305W	RRG7
YOR347C	PYK2
YOR349W	CIN1
YOR357C	SNX3
YOR362C	PRE10
YOR374W	ALD4
YPL002C	SNF8
YPL017C	IRC15
YPL048W	CAM1
YPL071C
YPL092W	SSU1
YPL097W	MSY1
YPL098C	MGR2
YPL106C	SSE1
YPL111W	CAR1
YPL112C	PEX25
YPL119C	DBP1
YPL140C	MKK2
YPL144W	POC4
YPL151C	PRP46
YPL152W	RRD2
YPL169C	MEX67
YPL191C
YPL196W	OXR1
YPL214C	THI6
YPL225W
YPL240C	HSP82
YPL245W
YPR002W	PDH1
YPR025C	CCL1
YPR026W	ATH1
YPR028W	YOP1
YPR040W	TIP41
YPR042C	PUF2
YPR049C	ATG11
YPR069C	SPE3
YPR081C	GRS2
YPR127W
YPR160W	GPH1
YPR172W
YPR175W	DPB2
GO Biological Process
Category	p-value	In Category from Cluster	k	f
metabolic process [GO:0008152]	5.58442e-14	BDH1 BDH2 BNA4 UGA2 PCS60 PGS1 NFS1 GPM2 GPD1 SLC1 HNT1 LYS21 YDL144C SFA1 LYS20 GDH2 NTH1 LYS4 ARH1 URH1 PHO8 UTR4 HPA3 CEM1 HOR2 ARG5,6 ALD5 BNA6 HXK1 ERG26 PNC1 HEM2 YGL185C SDT1 YGR012W NQM1 CRH1 GND2 DOG2 UBA4 EPT1 OYE2 YIR007W YIR035C IRC24 TDH1 CPS1 TDH2 BNA1 BAT2 YKL027W SRY1 FOX2 GPT2 MTD1 TGL4 PDC1 PDC5 GSY2 TRM9 NTE1 PLB1 ARG7 ADH3 ALD2 YMR196W ADH2 IDH1 LAP2 DUG3 GOR1 PLB3 GPD2 ALD4 T…	76	425
protein folding [GO:0006457]	5.2347e-13	SSA1 CNE1 SSA3 HSP26 SSE2 PDI1 AHA1 SSA4 MDJ1 PIH1 JEM1 CPR7 SSC1 SSA2 CPR6 HSP60 ERO1 HSC82 SCJ1 SIS1 YDJ1 APJ1 HCH1 ZIM17 MPD2 HSP10 STI1 MPD1 CIN1 SSE1 HSP82	31	96
protein refolding [GO:0042026]	7.64722e-13	SSA1 SSE2 HSP78 MDJ1 CPR7 SSC1 CPR6 HSP60 HSC82 YDJ1 HSP10 SSE1 HSP82	13	16
oxidation-reduction process [GO:0055114]	7.50244e-12	BDH1 BDH2 PRX1 BNA4 UGA2 GPD1 YDL144C SFA1 GDH2 PST2 ARH1 TSA2 YEL047C MXR1 ARG5,6 ALD5 ERG26 YGL185C RNR4 GND2 AIM17 SOD2 GRE3 OYE2 LYS12 YIR035C IRC24 HYR1 RNR2 TDH1 TDH2 BNA1 BNA2 YJR096W FOX2 FMP46 CCP1 MTD1 PUT1 PGA3 ERO1 FMS1 ADH3 ALD2 ADH2 IDH1 GOR1 GPD2 ADH1 GCY1 CAT5 ALD4 IRC15 YPR127W	54	272
response to stress [GO:0006950]	1.76069e-10	SSA1 SSA3 HSP26 UBC4 TPS1 SSE2 PTC1 GPD1 NTH1 HSP42 UBC1 AHA1 HSP78 HSP31 HOR2 SSA4 HSP12 MDJ1 HSF1 GRE3 KAR2 HSP150 CPR7 SSC1 SSA2 HSP104 HSP60 TRM9 TSL1 HSC82 YDJ1 HCH1 STI1 SSE1 HSP82 ATH1	36	152
arginine biosynthetic process [GO:0006526]	3.32173e-08	ARG5,6 ARG2 ARG3 ARG7 ARG1 ARG8 ORT1 CPA1	8	10
'de novo' protein folding [GO:0006458]	1.21882e-05	MDJ1 HSP60 HSC82 YDJ1 HSP82	5	6
ornithine biosynthetic process [GO:0006592]	2.94955e-05	ARG5,6 ARG2 ARG7 ARG8	4	4
cellular amino acid biosynthetic process [GO:0008652]	7.99849e-05	CTR86 LYS21 LYS20 LYS14 LYS4 UTR4 ARG5,6 YGR012W THR1 LYS12 ARG2 ARG3 BAT2 LEU3 ARG7 ARG1 ARG8 ORT1 CPA1	19	98
lysine biosynthetic process [GO:0009085]	0.000100335	LYS21 LYS20 LYS14 LYS4 LYS12	5	8
glycolysis [GO:0006096]	0.000118255	GLK1 PGK1 GPM2 EMI2 HXK1 ENO1 TDH1 TDH2 PYK2	9	28
ER-associated protein catabolic process [GO:0030433]	0.00013811	CNE1 UBC1 URH1 HUL5 DOG2 KAR2 JEM1 UBX2 UBC7 SCJ1 CUE1 YDJ1	12	48
de novo NAD biosynthetic process from tryptophan [GO:0034354]	0.000138824	BNA4 BNA6 BNA1 BNA2	4	5
carbohydrate metabolic process [GO:0005975]	0.000144955	GLK1 SOL2 GPD1 EMI2 HXK1 ALG13 NQM1 CRH1 SOL4 YIR007W YMR099C PGM2 PGM3 SOL1 GPD2 CAT5 ATH1 GPH1	18	94
glucose metabolic process [GO:0006006]	0.000152558	GLK1 HXK1 DOG2 TDH1 TDH2 PGM2 PGM3 CAT5	8	23
cell redox homeostasis [GO:0045454]	0.000282567	PRX1 PDI1 TRX3 TSA2 GRX2 POR1 MPD2 MPD1 IRC15	9	31
cellular response to oxidative stress [GO:0034599]	0.00030664	PRX1 UGA2 TRX3 TSA2 GRX2 MXR1 HSP12 GRE3 UBA4 HYR1 YJR096W CCP1 GCY1 OXR1	14	67
amino acid catabolic process to alcohol via Ehrlich pathway [GO:0000947]	0.000392097	SFA1 ADH3 ADH2 ADH1	4	6
NADH oxidation [GO:0006116]	0.000398418	GPD1 ADH3 ADH2 GPD2 ADH1	5	10
SRP-dependent cotranslational protein targeting to membrane, translocation [GO:0006616]	0.000398418	SSA1 SSA3 SSA4 KAR2 SSA2	5	10
protein unfolding [GO:0043335]	0.000401383	HSP78 SSC1 HSP104	3	3
protein metabolic process [GO:0019538]	0.000401383	MXR1 HSP104 CAT5	3	3
post-translational protein modification [GO:0043687]	0.000444263	UBC4 STP22 UBC9 UBC1 MMS2 UBC7	6	15
response to unfolded protein [GO:0006986]	0.00068627	ORM1 KAR2 LHS1 SCJ1 ZIM17	5	11
protein stabilization [GO:0050821]	0.000861478	ARG82 HSP78 HSP60 ZIM17	4	7
phospholipid biosynthetic process [GO:0008654]	0.00117023	PGS1 SLC1 SCS2 EPT1 URA8 GPT2 PAH1 CPT1 OPI10	9	37
gluconeogenesis [GO:0006094]	0.00136087	PGK1 ACN9 ENO1 TDH1 TDH2 CAT5	6	18
arabinose catabolic process [GO:0019568]	0.00151704	GRE3 YJR096W GCY1	3	4
ethanol metabolic process [GO:0006067]	0.00151704	SYM1 ADH2 ALD4	3	4
glucose 6-phosphate metabolic process [GO:0051156]	0.00151704	GLK1 EMI2 PGM2	3	4
D-xylose catabolic process [GO:0042843]	0.00151704	GRE3 YJR096W GCY1	3	4
pantothenate biosynthetic process [GO:0015940]	0.00162262	ECM31 FMS1 SPE2 SPE3	4	8
lysine biosynthetic process via aminoadipic acid [GO:0019878]	0.00162262	LYS21 LYS20 LYS14 LYS4	4	8
pyruvate metabolic process [GO:0006090]	0.00162262	PDC1 PDC5 PYK2 ALD4	4	8
protein import into mitochondrial outer membrane [GO:0045040]	0.00162262	MDM10 MMM1 SAM50 MDM12	4	8
pentose-phosphate shunt [GO:0006098]	0.00246819	SOL2 NQM1 SOL4 GND2 SOL1	5	14
pyridine nucleotide biosynthetic process [GO:0019363]	0.00275108	BNA4 BNA6 PNC1 BNA1	4	9
ubiquitin-dependent protein catabolic process via the multivesicular body sorting pathway [GO:0043162]	0.00348015	UBC4 STP22 VPS25 SNF7 SNF8	5	15
glycerol ether metabolic process [GO:0006662]	0.00358437	PDI1 TRX3 MPD1	3	5
phosphorylation [GO:0016310]	0.00475188	CDC28 GLK1 SAT4 PGK1 ARG82 EMI2 ARG5,6 PRS2 YFH7 HXK1 THR1 SLT2 PFK26 IKS1 YAK1 URA6 YPK2 ARK1 FPK1 CMK2 THI20 SKM1 HRK1 PYK2 MKK2 THI6	26	206
formaldehyde catabolic process [GO:0046294]	0.0054517	SFA1 YJL068C	2	2
deoxyribonucleoside diphosphate metabolic process [GO:0009186]	0.0054517	RNR4 RNR2	2	2
glycerol-3-phosphate catabolic process [GO:0046168]	0.0054517	GPD1 GPD2	2	2
positive regulation of mitotic cell cycle [GO:0045931]	0.0054517	CDC28 IRC15	2	2
spermidine biosynthetic process [GO:0008295]	0.0054517	SPE2 SPE3	2	2
cellular modified amino acid biosynthetic process [GO:0042398]	0.0054517	AIM18 AIM46	2	2
cellular membrane fusion [GO:0006944]	0.0054517	ATG8 MSO1	2	2
response to heat [GO:0009408]	0.00633895	GET3 MDJ1 HSF1 YDJ1 SGT2	5	17
cellular carbohydrate metabolic process [GO:0044262]	0.00633895	TPS1 CIT2 HOR2 YMR099C CIT1	5	17
fermentation [GO:0006113]	0.00677665	ADH3 ADH2 ADH1	3	6
MIPS Functional Classification
Category	p-value	In Category from Cluster	k	f
protein folding and stabilization [14.01]	1e-14	SSA1 SSA3 HSP26 SSE2 PDI1 HSP42 AHA1 HSP78 SSA4 MDJ1 PIH1 KAR2 JEM1 CPR7 SSC1 LHS1 SSA2 HSP104 CPR6 HSP60 ERO1 HSC82 SCJ1 YDJ1 APJ1 HCH1 MPD2 HSP10 STI1 SGT1 MPD1 CIN1 SSE1 HSP82	34	93
C-compound and carbohydrate metabolism [01.05]	3.05133e-09	BDH1 BDH2 PHO3 GLK1 CIT2 GPD1 LYS21 SFA1 LYS20 CYM1 ACN9 EMI2 YEL047C CEM1 HOR2 SCS2 HSP12 HXK1 ALG13 UGA1 ATF2 PMT6 ENO1 GND2 DOG2 INM1 IRC24 XPT1 PDC1 PDC5 FMS1 ADH3 ALD2 PGM3 LAP2 GOR1 ALG12 GPD2 ADH1 ALG6 GCY1 IRC15 PDH1	43	223
unfolded protein response (e.g. ER quality control) [32.01.07]	1.08751e-08	SSA1 HSP26 HSP42 COX20 HSP78 HSP31 SSA4 MDJ1 ORM1 KAR2 JEM1 CPR7 LHS1 CPR6 HSC82 SCJ1 SIS1 APJ1 HSP10 STI1 SSE1	21	69
biosynthesis of arginine [01.01.03.05.01]	3.35124e-08	ARG5,6 ARG2 ARG3 PUT1 ARG7 ARG1 ARG8 ORT1 CPA1	9	13
secondary metabolism [01.20]	6.59469e-06	YDL086W COQ4 GRE3 YJR096W ARG1 GCY1 CAT5	7	12
metabolism of nonprotein amino acids [01.20.17.01]	2.56892e-05	ARG5,6 ARG2 ARG3 ARG7 ALD2 ARG8	6	10
protein binding [16.01]	3.56191e-05	SSA1 ATG8 HSP26 UBC4 STP22 RAD18 YRB1 SLU7 HSP42 UBC1 PCF11 COX20 HSP78 PIB1 MSN5 HSP31 SSA4 SCS2 DDI1 MDJ1 MMS2 HUL5 TWF1 YAP1801 KAR2 JEM1 CPR7 NPA3 MOG1 MCM22 LHS1 MTR2 HSP104 CPR6 UBC7 HSC82 SCJ1 CUE1 SIS1 APJ1 VPS27 HRT1 HSP10 STI1 SGT1 RUP1 CIN1 SNX3 SSE1 MEX67 YOP1	51	391
stress response [32.01]	0.000123645	SSA3 YRO2 UBC4 TPS1 SSE2 SAT4 NTH1 AHA1 SSD1 DDI1 SLT2 DOG2 HSP150 SSC1 HSP104 HSP60 TRM9 TSL1 UBC7 YDJ1 YGP1 HCH1 VHS3 MKK2 HSP82 ATH1	26	162
oxidative stress response [32.01.01]	0.000135973	PRX1 UGA2 TRX3 PST2 TSA2 GRX2 MXR1 HSP12 SOD2 HYR1 FMP46 CCP1 OXR1	13	55
alcohol fermentation [02.16.01]	0.000173122	PDC1 PDC5 ADH3 ADH2 ADH1 ALD4	6	13
aminoadipic acid pathway [01.01.06.06.01.03]	0.000212054	LYS21 LYS20 LYS14 LYS4 LYS12	5	9
sugar, glucoside, polyol and carboxylate catabolism [01.05.02.07]	0.00023135	TPS1 PGK1 GPM2 NTH1 NQM1 ENO1 GRE3 PFK26 TDH1 TDH2 YJR096W PGM2 IDH1 CIT1 PYK2 ATH1	16	81
protein targeting, sorting and translocation [14.04]	0.000361444	SSA1 SYN8 SSA3 ATG8 STP22 ATG20 TIM22 YRB1 HSP78 PEP7 MSN5 CYM1 SSA4 SCS2 ATG18 GOS1 VPS29 KAR2 SSC1 MOG1 VPS25 LHS1 SSA2 SNF7 HSP60 KAP95 UBX2 SCJ1 CUE1 SAM50 YDJ1 VPS27 HSP10 VPS21 SNX3 SNF8 ATG11	37	281
biosynthesis of vitamins, cofactors, and prosthetic groups [01.07.01]	0.00038766	BNA4 ECM31 RIB5 COQ4 ARH1 COX15 BNA6 HEM2 CAB4 BNA1 BNA2 YKL027W FMS1 FSH2 SPE2 THI20 VHS3 THI6 SPE3	19	110
pentose-phosphate pathway [02.07]	0.000995958	SOL2 PRS2 NQM1 SOL4 GND2 PGM2 SOL1	7	23
proteasomal degradation (ubiquitin/proteasomal pathway) [14.13.01.01]	0.00104018	CNE1 UBC4 RAD18 UBC9 YRB1 UBC1 PIB1 PUP3 DDI1 ATE1 MMS2 HUL5 NAS2 DEF1 UBX2 UBC7 CUE1 HRT1 SGT1 PRE10	20	128
metabolism of energy reserves (e.g. glycogen, trehalose) [02.19]	0.00226329	TPS1 NTH1 GSC2 AAP1 GLG2 GSY2 TSL1 PGM2 HSP82 ATH1 GPH1	11	56
glycolysis and gluconeogenesis [02.01]	0.00252909	GLK1 PGK1 GPM2 ACN9 ENO1 TDH1 TDH2 PGM2 PYK2	9	41
C-2 compound and organic acid catabolism [01.05.06.07]	0.00275108	ALD5 SYM1 ADH2 ALD4	4	9
mitochondrial transport [20.09.04]	0.00376445	AAC3 YDL119C TIM22 HSP78 UGO1 MRS3 SSC1 OAC1 SSA2 HSP60 YHM2 SAM50 POR1 YDJ1 ORT1 ODC2	16	104
metabolism of urea (urea cycle) [01.01.05.03]	0.00677665	ARG3 ARG1 CAR1	3	6
phosphate metabolism [01.04]	0.00770576	SSA1 SSA3 IPP1 POA1 PHO3 CDC28 GLK1 SAT4 PGK1 PTC1 GET3 PTP1 ARG82 HSP78 PHO8 HOR2 ARG5,6 PRS2 HXK1 THR1 SLT2 DOG2 INM1 EPT1 PFK26 KAR2 YAK1 SSC1 URA6 HSP104 CNA1 YMR087W YPK2 ARK1 FPK1 CMK2 THI20 SKM1 HRK1 PYK2 MKK2 THI6 HSP82	43	401
lipid, fatty acid and isoprenoid metabolism [01.06]	0.00868188	SWH1 PCS60 ATG15 GPD1 SLC1 DPL1 PIB1 ARH1 ISC1 HSP12 ATF2 YIR035C YJL068C FOX2 TGL4 LAP2 CYB5 GPD2	18	133

## Sheet: Supplementary Table S4
Input Cluster (n=519)
Q0085	ATP6
Q0140	VAR1
Q0250	COX2
YAL025C	MAK16
YAL026C	DRS2
YAL039C	CYC3
YAL042W	ERV46
YAL056W	GPB2
YAR015W	ADE1
YBL007C	SLA1
YBL018C	POP8
YBL024W	NCL1
YBL028C
YBL035C	POL12
YBL046W	PSY4
YBL054W	TOD6
YBL076C	ILS1
YBL091C	MAP2
YBL099W	ATP1
YBL106C	SRO77
YBR009C	HHF1
YBR014C	GRX7
YBR015C	MNN2
YBR023C	CHS3
YBR028C	YPK3
YBR034C	HMT1
YBR039W	ATP3
YBR057C	MUM2
YBR058C-A	TSC3
YBR079C	RPG1
YBR086C	IST2
YBR106W	PHO88
YBR140C	IRA1
YBR141C
YBR146W	MRPS9
YBR163W	EXO5
YBR177C	EHT1
YBR179C	FZO1
YBR191W	RPL21A
YBR205W	KTR3
YBR208C	DUR1,2
YBR218C	PYC2
YBR220C
YBR242W
YBR244W	GPX2
YBR245C	ISW1
YBR251W	MRPS5
YBR265W	TSC10
YBR282W	MRPL27
YCL011C	GBP2
YCL030C	HIS4
YCL057W	PRD1
YCR016W
YCR019W	MAK32
YCR037C	PHO87
YCR069W	CPR4
YCR077C	PAT1
YDL003W	MCD1
YDL019C	OSH2
YDL025C	RTK1
YDL040C	NAT1
YDL055C	PSA1
YDL066W	IDP1
YDL070W	BDF2
YDL076C	RXT3
YDL083C	RPS16B
YDL140C	RPO21
YDL148C	NOP14
YDL153C	SAS10
YDL174C	DLD1
YDL198C	GGC1
YDL204W	RTN2
YDL205C	HEM3
YDL208W	NHP2
YDL227C	HO
YDR035W	ARO3
YDR036C	EHD3
YDR041W	RSM10
YDR047W	HEM12
YDR060W	MAK21
YDR072C	IPT1
YDR075W	PPH3
YDR083W	RRP8
YDR091C	RLI1
YDR101C	ARX1
YDR111C	ALT2
YDR116C	MRPL1
YDR117C	TMA64
YDR128W	MTC5
YDR147W	EKI1
YDR148C	KGD2
YDR150W	NUM1
YDR170C	SEC7
YDR175C	RSM24
YDR182W	CDC1
YDR222W
YDR224C	HTB1
YDR237W	MRPL7
YDR238C	SEC26
YDR267C	CIA1
YDR279W	RNH202
YDR292C	SRP101
YDR296W	MHR1
YDR298C	ATP5
YDR309C	GIC2
YDR322C-A	TIM11
YDR322W	MRPL35
YDR326C	YSP2
YDR337W	MRPS28
YDR365C	ESF1
YDR377W	ATP17
YDR380W	ARO10
YDR385W	EFT2
YDR389W	SAC7
YDR391C
YDR399W	HPT1
YDR405W	MRP20
YDR429C	TIF35
YDR440W	DOT1
YDR452W	PPN1
YDR462W	MRPL28
YDR465C	RMT2
YDR483W	KRE2
YDR494W	RSM28
YDR497C	ITR1
YDR502C	SAM2
YDR507C	GIN4
YDR529C	QCR7
YDR530C	APA2
YDR541C
YEL003W	GIM4
YEL024W	RIP1
YEL032W	MCM3
YEL042W	GDA1
YEL046C	GLY1
YEL050C	RML2
YEL053C	MAK10
YEL055C	POL5
YER001W	MNN1
YER002W	NOP16
YER004W	FMP52
YER006W	NUG1
YER025W	GCD11
YER043C	SAH1
YER057C	HMF1
YER070W	RNR1
YER074W	RPS24A
YER078C	ICP55
YER081W	SER3
YER088C	DOT6
YER089C	PTC2
YER091C	MET6
YER092W	IES5
YER095W	RAD51
YER126C	NSA2
YER142C	MAG1
YER148W	SPT15
YER156C
YER164W	CHD1
YER165W	PAB1
YER174C	GRX4
YFL001W	DEG1
YFL002C	SPB4
YFL004W	VTC2
YFL008W	SMC1
YFL041W	FET5
YFL045C	SEC53
YFL047W	RGD2
YFR015C	GSY1
YFR018C
YFR030W	MET10
YFR032C-A	RPL29
YFR038W	IRC5
YFR041C	ERJ5
YGL006W	PMC1
YGL027C	CWH41
YGL030W	RPL30
YGL031C	RPL24A
YGL038C	OCH1
YGL055W	OLE1
YGL057C	GEP7
YGL076C	RPL7A
YGL094C	PAN2
YGL101W
YGL103W	RPL28
YGL110C	CUE3
YGL129C	RSM23
YGL133W	ITC1
YGL135W	RPL1B
YGL140C
YGL147C	RPL9A
YGL150C	INO80
YGL167C	PMR1
YGL173C	KEM1
YGL184C	STR3
YGL187C	COX4
YGL191W	COX13
YGL203C	KEX1
YGL206C	CHC1
YGL211W	NCS6
YGL226C-A	OST5
YGL255W	ZRT1
YGL257C	MNT2
YGR010W	NMA2
YGR055W	MUP1
YGR056W	RSC1
YGR061C	ADE6
YGR065C	VHT1
YGR084C	MRP13
YGR085C	RPL11B
YGR103W	NOP7
YGR116W	SPT6
YGR118W	RPS23A
YGR123C	PPT1
YGR124W	ASN2
YGR130C
YGR143W	SKN1
YGR157W	CHO2
YGR159C	NSR1
YGR162W	TIF4631
YGR165W	MRPS35
YGR170W	PSD2
YGR194C	XKS1
YGR234W	YHB1
YGR237C
YGR245C	SDA1
YGR246C	BRF1
YGR267C	FOL2
YGR270W	YTA7
YGR276C	RNH70
YHL015W	RPS20
YHL023C	NPR3
YHL027W	RIM101
YHL033C	RPL8A
YHR001W-A	QCR10
YHR019C	DED81
YHR027C	RPN1
YHR028C	DAP2
YHR033W
YHR052W	CIC1
YHR082C	KSP1
YHR084W	STE12
YHR086W	NAM8
YHR088W	RPF1
YHR089C	GAR1
YHR110W	ERP5
YHR147C	MRPL6
YHR149C	SKG6
YHR155W	YSP1
YHR168W	MTG2
YHR201C	PPX1
YIL005W	EPS1
YIL009W	FAA3
YIL015W	BAR1
YIL016W	SNL1
YIL069C	RPS24B
YIL074C	SER33
YIL078W	THS1
YIL116W	HIS5
YIL119C	RPI1
YIL123W	SIM1
YIL125W	KGD1
YIL126W	STH1
YIL137C	TMA108
YIL140W	AXL2
YIL147C	SLN1
YIR026C	YVH1
YJL002C	OST1
YJL012C	VTC4
YJL044C	GYP6
YJL050W	MTR4
YJL060W	BNA3
YJL063C	MRPL8
YJL074C	SMC3
YJL092W	SRS2
YJL096W	MRPL49
YJL098W	SAP185
YJL101C	GSH1
YJL111W	CCT7
YJL122W	ALB1
YJL124C	LSM1
YJL148W	RPA34
YJL157C	FAR1
YJL166W	QCR8
YJL186W	MNN5
YJL198W	PHO90
YJL212C	OPT1
YJR007W	SUI2
YJR010W	MET3
YJR066W	TOR1
YJR113C	RSM7
YJR121W	ATP2
YJR137C	MET5
YJR138W	IML1
YJR140C	HIR3
YJR142W
YJR144W	MGM101
YKL001C	MET14
YKL002W	DID4
YKL006W	RPL14A
YKL009W	MRT4
YKL016C	ATP7
YKL032C	IXR1
YKL045W	PRI2
YKL081W	TEF4
YKL087C	CYT2
YKL092C	BUD2
YKL113C	RAD27
YKL122C	SRP21
YKL134C	OCT1
YKL138C	MRPL31
YKL150W	MCR1
YKL170W	MRPL38
YKL172W	EBP2
YKL176C	LST4
YKL182W	FAS1
YKL184W	SPE1
YKL185W	ASH1
YKL216W	URA1
YKR006C	MRPL13
YKR016W	FCJ1
YKR028W	SAP190
YKR031C	SPO14
YKR042W	UTH1
YKR056W	TRM2
YLL058W
YLL062C	MHT1
YLR009W	RLP24
YLR019W	PSR2
YLR048W	RPS0B
YLR107W	REX3
YLR108C
YLR143W
YLR175W	CBF5
YLR180W	SAM1
YLR197W	NOP56
YLR228C	ECM22
YLR247C	IRC20
YLR248W	RCK2
YLR249W	YEF3
YLR300W	EXG1
YLR303W	MET17
YLR310C	CDC25
YLR325C	RPL38
YLR342W	FKS1
YLR359W	ADE13
YLR406C	RPL31B
YLR413W
YLR420W	URA4
YLR439W	MRPL4
YLR452C	SST2
YML004C	GLO1
YML010W	SPT5
YML011C	RAD33
YML046W	PRP39
YML054C	CYB2
YML060W	OGG1
YML067C	ERV41
YML072C	TCB3
YML073C	RPL6A
YML075C	HMG1
YML080W	DUS1
YML081C-A	ATP18
YML088W	UFO1
YML111W	BUL2
YMR012W	CLU1
YMR015C	ERG5
YMR031C	EIS1
YMR054W	STV1
YMR060C	SAM37
YMR090W
YMR096W	SNZ1
YMR116C	ASC1
YMR120C	ADE17
YMR125W	STO1
YMR128W	ECM16
YMR131C	RRB1
YMR143W	RPS16A
YMR145C	NDE1
YMR146C	TIF34
YMR158W	MRPS8
YMR171C	EAR1
YMR172W	HOT1
YMR188C	MRPS17
YMR193W	MRPL24
YMR210W
YMR215W	GAS3
YMR229C	RRP5
YMR238W	DFG5
YMR266W	RSN1
YMR272C	SCS7
YMR282C	AEP2
YMR307W	GAS1
YMR309C	NIP1
YNL005C	MRP7
YNL016W	PUB1
YNL030W	HHF2
YNL047C	SLM2
YNL049C	SFB2
YNL052W	COX5A
YNL072W	RNH201
YNL075W	IMP4
YNL078W	NIS1
YNL085W	MKT1
YNL088W	TOP2
YNL095C
YNL096C	RPS7B
YNL102W	POL1
YNL110C	NOP15
YNL112W	DBP2
YNL119W	NCS2
YNL129W	NRK1
YNL134C
YNL137C	NAM9
YNL169C	PSD1
YNL175C	NOP13
YNL192W	CHS1
YNL197C	WHI3
YNL201C	PSY2
YNL249C	MPA43
YNL251C	NRD1
YNL252C	MRPL17
YNL256W	FOL1
YNL262W	POL2
YNL271C	BNI1
YNL277W	MET2
YNL284C	MRPL10
YNL291C	MID1
YNL292W	PUS4
YNL302C	RPS19B
YNL306W	MRPS18
YNL307C	MCK1
YNL330C	RPD3
YNR053C	NOG2
YNR074C	AIF1
YOL004W	SIN3
YOL019W
YOL031C	SIL1
YOL057W
YOL065C	INP54
YOL068C	HST1
YOL070C	NBA1
YOL077C	BRX1
YOL077W-A	ATP19
YOL080C	REX4
YOL083W	ATG34
YOL089C	HAL9
YOL126C	MDH2
YOL154W	ZPS1
YOR001W	RRP6
YOR017W	PET127
YOR043W	WHI2
YOR048C	RAT1
YOR051C	ETT1
YOR065W	CYT1
YOR090C	PTC5
YOR095C	RKI1
YOR099W	KTR1
YOR101W	RAS1
YOR133W	EFT1
YOR142W	LSC1
YOR150W	MRPL23
YOR151C	RPB2
YOR158W	PET123
YOR161C	PNS1
YOR171C	LCB4
YOR176W	HEM15
YOR184W	SER1
YOR191W	ULS1
YOR201C	MRM1
YOR206W	NOC2
YOR215C	AIM41
YOR219C	STE13
YOR236W	DFR1
YOR243C	PUS7
YOR252W	TMA16
YOR310C	NOP58
YOR322C	LDB19
YOR335C	ALA1
YOR367W	SCP1
YOR371C	GPB1
YPL004C	LSP1
YPL006W	NCR1
YPL013C	MRPS16
YPL015C	HST2
YPL043W	NOP4
YPL053C	KTR6
YPL078C	ATP4
YPL083C	SEN54
YPL093W	NOG1
YPL103C	FMP30
YPL115C	BEM3
YPL118W	MRP51
YPL127C	HHO1
YPL134C	ODC1
YPL143W	RPL33A
YPL146C	NOP53
YPL160W	CDC60
YPL173W	MRPL40
YPL181W	CTI6
YPL184C	MRN1
YPL199C
YPL207W	TYW1
YPL208W	RKM1
YPL210C	SRP72
YPL212C	PUS1
YPL220W	RPL1A
YPL228W	CET1
YPL231W	FAS2
YPL243W	SRP68
YPR018W	RLF2
YPR020W	ATP20
YPR052C	NHP6A
YPR072W	NOT5
YPR102C	RPL11A
YPR118W	MRI1
YPR132W	RPS23B
YPR166C	MRP2
YPR189W	SKI3
GO Biological Process
Category	p-value	In Category from Cluster	k	f
mitochondrial translation [GO:0032543]	1e-14	VAR1 MRPS9 MRPS5 MRPL27 RSM10 MRPL1 RSM24 MRPL7 MRPL35 MRPS28 MRP20 MRPL28 RSM23 MRP13 MRPS35 MRPL6 MRPL8 MRPL49 RSM7 MRPL31 MRPL38 MRPL13 MRPL4 MRPS8 MRPS17 MRPL24 MRP7 NAM9 MRPL17 MRPL10 MRPS18 MRPL23 PET123 MRPS16 MRP51 MRPL40 MRP2	37	88
translation [GO:0006412]	1e-14	VAR1 MAK16 ILS1 RPG1 MRPS9 RPL21A MRPS5 RPS16B RSM10 RLI1 MRPL1 MRPL7 MRPS28 EFT2 MRP20 TIF35 RSM28 RML2 GCD11 RPS24A RPL29 RPL30 RPL24A RPL7A RPL28 RPL1B RPL9A RPL11B RPS23A TIF4631 RPS20 RPL8A DED81 RPF1 MRPL6 MTG2 RPS24B THS1 MRPL8 MRPL49 SUI2 RSM7 RPL14A TEF4 MRPL38 RLP24 RPS0B YEF3 RPL38 RPL31B MRPL4 RPL6A RPS16A TIF34 MRPS8 MRPS17 MRPL24 NIP1 MRP7 IMP4 RPS7B MRPL10 RPS19B MRPS18 BRX1 EFT1 M…	77	318
ribosome biogenesis [GO:0042254]	3.48267e-11	NOP14 SAS10 NHP2 MAK21 RLI1 ESF1 NOP16 NUG1 NSA2 SPB4 NOP7 SDA1 RNH70 RPL8A CIC1 RPF1 GAR1 TMA108 ALB1 TOR1 MRT4 EBP2 RLP24 RPS0B CBF5 NOP56 ECM16 RRB1 RRP5 IMP4 RPS7B NOP15 DBP2 NOG2 BRX1 NOC2 PUS7 NOP58 NOP4 NOG1 NOP53	41	170
ATP synthesis coupled proton transport [GO:0015986]	2.11612e-10	ATP6 ATP1 ATP3 ATP5 TIM11 ATP17 ATP2 ATP7 ATP18 ATP19 ATP4 ATP20	12	17
rRNA processing [GO:0006364]	1.02608e-08	POP8 NOP14 SAS10 NHP2 RRP8 RLI1 ESF1 NOP16 NUG1 NSA2 SPB4 RPL30 KEM1 NOP7 NSR1 RNH70 RPF1 GAR1 MTR4 MRT4 EBP2 RPS0B REX3 CBF5 NOP56 ECM16 RRB1 RRP5 IMP4 RPS7B NOP15 DBP2 REX4 RRP6 RAT1 PUS7 NOP58 NOP4 NOG1 NOP53	40	195
ATP biosynthetic process [GO:0006754]	2.19636e-08	ATP6 DRS2 ATP1 ATP3 ATP5 TIM11 ATP17 PMC1 PMR1 ATP2 ATP7 ATP18 ATP19 ATP20	14	31
ribosomal large subunit biogenesis [GO:0042273]	3.24718e-07	MAK16 RLI1 ARX1 NOP16 NSA2 NOP7 TIF4631 SDA1 CIC1 ALB1 MRT4 RLP24 NOP15 NOG1	14	37
proton transport [GO:0015992]	8.51217e-06	ATP6 ATP1 ATP3 ATP5 TIM11 ATP17 ATP2 ATP7 ATP18 STV1 ATP19 ATP4 ATP20	13	41
methionine biosynthetic process [GO:0009086]	1.26201e-05	MET6 MET10 STR3 MET3 MET5 MET14 YLL058W MHT1 MET17 MET2 MRI1	11	31
RNA processing [GO:0006396]	1.46353e-05	MRPL1 RPL1B CIC1 TRM2 CBF5 PRP39 RRP5 PUS4 RRP6 RAT1 MRM1 RPL1A	12	37
snRNA pseudouridine synthesis [GO:0031120]	1.65347e-05	NHP2 GAR1 CBF5 PUS7 PUS1	5	6
protein glycosylation [GO:0006486]	4.65283e-05	MNN2 KTR3 PSA1 KRE2 GDA1 MNN1 MNT2 OST1 MNN5 KTR1 KTR6	11	35
translational initiation [GO:0006413]	7.8272e-05	RPG1 RLI1 TMA64 TIF35 RSM28 GCD11 TIF4631 BRF1 SUI2 CLU1 TIF34 NIP1	12	43
N-glycan processing [GO:0006491]	0.000177027	KTR3 KRE2 MNN1 KTR1	4	5
cellular amino acid biosynthetic process [GO:0008652]	0.000181152	HIS4 ARO3 SER3 MET6 MET10 STR3 ASN2 YHR033W SER33 HIS5 MET3 MET5 MET14 YLL058W MHT1 MET17 MET2 SER1 MRI1	19	98
methionine metabolic process [GO:0006555]	0.000398161	SAM2 SAH1 MET3 MET14 SAM1 MET17	6	14
negative regulation of DNA damage checkpoint [GO:2000002]	0.000483016	PSY4 PPH3 PSY2	3	3
DNA synthesis involved in DNA repair [GO:0000731]	0.000483016	PRI2 POL1 POL2	3	3
ribosomal large subunit assembly [GO:0000027]	0.000519942	MAK21 SPB4 RPL11B RPF1 YVH1 MRT4 RPL6A BRX1 REX4 RPL11A	10	38
RNA modification [GO:0009451]	0.000531632	DEG1 CBF5 PUS4 PUS7 PUS1	5	10
pseudouridine synthesis [GO:0001522]	0.000531632	DEG1 CBF5 PUS4 PUS7 PUS1	5	10
mitochondrial electron transport, ubiquinol to cytochrome c [GO:0006122]	0.000911991	QCR7 RIP1 QCR10 QCR8 CYT1	5	11
nucleobase, nucleoside, nucleotide and nucleic acid metabolic process [GO:0006139]	0.00143409	POL5 KEM1 SPT6 POL1 POL2 RRP6 RAT1	7	23
cysteine biosynthetic process [GO:0019344]	0.00146309	MET10 MET3 MET5 MET14 MET17	5	12
ion transport [GO:0006811]	0.00154495	ATP6 ATP1 ATP3 ATP5 TIM11 ATP17 FET5 PMC1 PMR1 ZRT1 ATP2 ATP7 ATP18 STV1 MID1 ATP19 ATP4 ATP20	18	107
serine family amino acid biosynthetic process [GO:0009070]	0.00181877	SER3 SER33 SER1	3	4
histone H3-K79 methylation [GO:0034729]	0.00181877	HHF1 DOT1 HHF2	3	4
phosphatidylcholine biosynthetic process [GO:0006656]	0.00345323	EKI1 CHO2 PSD2 PSD1	4	9
'de novo' IMP biosynthetic process [GO:0006189]	0.00345323	ADE1 ADE6 ADE13 ADE17	4	9
nucleosome positioning [GO:0016584]	0.00345323	ISW1 CHD1 INO80 STH1	4	9
U5 snRNA 3'-end processing [GO:0034476]	0.00345323	RNH70 MTR4 REX3 RRP6	4	9
electron transport chain [GO:0022900]	0.00412893	COX2 QCR7 RIP1 MET10 OLE1 QCR10 QCR8 CYB2 SCS7 CYT1	10	49
cristae formation [GO:0042407]	0.00428139	TIM11 FCJ1 ATP20	3	5
L-serine biosynthetic process [GO:0006564]	0.00428139	SER3 SER33 SER1	3	5
glucose mediated signaling pathway [GO:0010255]	0.00428139	GPB2 ASC1 GPB1	3	5
protein targeting to ER [GO:0045047]	0.00455057	SRP101 SEC53 SRP21 SRP72 SRP68	5	15
metabolic process [GO:0008152]	0.00597311	DRS2 DUR1,2 PYC2 YBR242W TSC10 HIS4 ARO3 EHD3 IPT1 KGD2 APA2 YDR541C FMP52 RNR1 SER3 SEC53 GSY1 MET10 PMC1 CWH41 YGL101W PMR1 FOL2 FAA3 SER33 HIS5 KGD1 MRPL49 MET5 FAS1 URA1 SPO14 EXG1 MET17 CYB2 OGG1 DUS1 YMR090W SNZ1 ADE17 DFG5 NRK1 YNL134C FOL1 MDH2 LSC1 SER1 FAS2	48	425
3-keto-sphinganine metabolic process [GO:0006666]	0.00616709	TSC3 TSC10	2	2
peptidyl-arginine methylation [GO:0018216]	0.00616709	HMT1 RMT2	2	2
interspecies interaction between organisms [GO:0044419]	0.00616709	MAK32 MKT1	2	2
signal transduction involved in meiotic recombination checkpoint [GO:0072462]	0.00616709	PPH3 PSY2	2	2
transposon integration [GO:0070893]	0.00616709	SPT15 BRF1	2	2
protein oligomerization [GO:0051259]	0.00616709	TIM11 ATP20	2	2
glycine biosynthetic process [GO:0006545]	0.00616709	GLY1 DFR1	2	2
polyphosphate catabolic process [GO:0006798]	0.00616709	PPN1 PPX1	2	2
negative regulation of transcription during meiosis [GO:0051038]	0.00616709	RPD3 SIN3	2	2
tetrahydrofolate biosynthetic process [GO:0046654]	0.00616709	FOL2 FOL1	2	2
protein O-linked glycosylation [GO:0006493]	0.00619786	KTR3 KRE2 MNN1 MNT2 KTR1	5	16
maturation of SSU-rRNA from tricistronic rRNA transcript (SSU-rRNA, 5.8S rRNA, LSU-rRNA) [GO:0000462]	0.0063394	RPS16B NOP14 SAS10 RPS24A NOP7 RPS23A RPS20 RPS24B ECM16 RPS16A RPS23B	11	60
chromatin assembly or disassembly [GO:0006333]	0.00727675	HHF1 HTB1 CHD1 HHF2 TOP2 ULS1	6	23
ribosomal large subunit export from nucleus [GO:0000055]	0.00727675	CIA1 NUG1 SDA1 RPF1 NOG2 NOP53	6	23
oxidation-reduction process [GO:0055114]	0.00763729	COX2 GPX2 TSC10 HIS4 IDP1 DLD1 YDR541C RIP1 RNR1 SER3 FET5 MET10 OLE1 YHB1 SER33 KGD1 MET5 MCR1 FAS1 URA1 CYB2 HMG1 DUS1 ERG5 NDE1 SCS7 COX5A YNL134C AIF1 MDH2 DFR1 TYW1 FAS2	33	272
sulfate assimilation [GO:0000103]	0.00796609	MET10 MET3 MET5 MET14	4	11
fungal-type cell wall biogenesis [GO:0009272]	0.00796609	CWH41 RIM101 UTH1 DFG5	4	11
SRP-dependent cotranslational protein targeting to membrane, signal sequence recognition [GO:0006617]	0.00806477	SRP21 SRP72 SRP68	3	6
negative regulation of transcription from RNA polymerase I promoter [GO:0016479]	0.00806477	RXT3 RPD3 SIN3	3	6
RNA polymerase III transcriptional preinitiation complex assembly [GO:0070898]	0.00806477	SPT15 BRF1 NHP6A	3	6
negative regulation of Ras protein signal transduction [GO:0046580]	0.00806477	GPB2 IRA1 GPB1	3	6
traversing start control point of mitotic cell cycle [GO:0007089]	0.00806477	KEM1 SDA1 CDC25	3	6
filamentous growth [GO:0030447]	0.00822285	DOT6 KEM1 KSP1 BUD2 GAS1	5	17
tRNA processing [GO:0008033]	0.00895396	POP8 NCL1 DEG1 NCS6 RNH70 TRM2 DUS1 NCS2 PUS4 PUS7 SEN54 TYW1 PUS1	13	80
MIPS Functional Classification
Category	p-value	In Category from Cluster	k	f
ribosomal proteins [12.01.01]	1e-14	VAR1 MRPS9 RPL21A MRPS5 MRPL27 RPS16B RSM10 MAK21 RLI1 MRPL1 RSM24 MRPL7 MRPL35 MRPS28 MRP20 MRPL28 RSM28 RML2 RPS24A SPB4 RPL29 RPL30 RPL24A RPL7A RPL28 RSM23 RPL1B RPL9A MRP13 RPL11B RPS23A NSR1 MRPS35 RPS20 RPL8A RPF1 MRPL6 RPS24B MRPL8 MRPL49 RSM7 RPL14A MRPL31 MRPL38 MRPL13 RPS0B RPL38 RPL31B MRPL4 RPL6A RPS16A MRPS8 MRPS17 MRPL24 MRP7 RPS7B NAM9 MRPL17 MRPL10 RPS19B MRPS18 BRX1 MRPL23 PET12…	72	246
mitochondrion [42.16]	1.25455e-14	VAR1 MRPS9 FZO1 MRPS5 MRPL27 DLD1 GGC1 RSM10 MRPL1 RSM24 MRPL7 MRPL35 MRPS28 MRP20 MRPL28 RML2 RSM23 MRP13 MRPS35 MRPL6 MRPL8 MRPL49 RSM7 MRPL31 MRPL38 MRPL13 UTH1 MRPL4 CYB2 CLU1 SAM37 NDE1 MRPS8 MRPS17 MRPL24 MRP7 NAM9 MRPL17 MRPL10 MRPS18 MRPL23 PET123 MRPS16 MRP51 MRPL40 MRP2	46	170
electron transport and membrane-associated energy conservation [02.11]	1.58883e-11	ATP6 COX2 ATP1 ATP3 ATP5 TIM11 ATP17 QCR7 RIP1 COX4 COX13 QCR10 QCR8 ATP2 ATP7 MCR1 CYB2 ATP18 NDE1 COX5A ATP19 ATP4 ATP20	23	58
energy generation (e.g. ATP synthase) [02.45.15]	4.28222e-10	ATP6 ATP1 ATP3 ATP5 TIM11 ATP17 ATP2 ATP7 ATP18 ATP19 CYT1 ATP4 ATP20	13	21
ribosome biogenesis [12.01]	1.13857e-09	MAK16 NOP14 ARX1 NOP16 NUG1 NSA2 NOP7 SDA1 MTG2 TOR1 MRT4 RLP24 ASC1 ECM16 RRB1 NOP15 NCS2 NOG2 REX4 NOC2 NOG1 NOP53	22	64
electron transport [20.01.15]	2.36342e-07	ATP6 COX2 ATP1 ATP3 ATP5 TIM11 ATP17 GRX4 COX4 COX13 ATP2 ATP7 MCR1 URA1 ATP18 STV1 NDE1 COX5A ATP19 CYT1 ATP4 ATP20	22	83
respiration [02.13]	3.02083e-07	ATP6 ATP1 ATP3 ATP5 TIM11 ATP17 MAK10 ATP2 ATP7 MCR1 FCJ1 RCK2 CYB2 ATP18 AEP2 ATP19 ATP4 ATP20	18	59
rRNA processing [11.04.01]	2.07675e-06	DRS2 POP8 NOP14 SAS10 NHP2 RRP8 ESF1 NUG1 SPB4 RPL30 KEM1 NOP7 NSR1 RPF1 GAR1 MTR4 LSM1 MRT4 EBP2 CBF5 NOP56 ECM16 RRP5 IMP4 DBP2 REX4 RRP6 RAT1 MRM1 NOP58 NOP4 NOP53	32	169
metabolism of secondary products derived from glycine, L-serine and L-alanine [01.20.19]	3.7763e-05	GLY1 CHO2 PSD2 PSD1	4	4
metabolism of porphyrins [01.20.19.01]	6.55882e-05	CYC3 GGC1 HEM3 HEM12 FET5 CYT2 HEM15	7	15
metabolism of cyclic and unusual nucleotides [01.03.10]	0.000172441	APA2 DEG1 PPX1 MET3 CBF5 PUS4 PUS1	7	17
translation initiation [12.04.01]	0.000179569	RPG1 RLI1 TIF35 RSM28 GCD11 TIF4631 SUI2 CLU1 TIF34 NIP1 MRP51	11	40
cation transport (H+, Na+, K+, Ca2+ , NH4+, etc.) [20.01.01.01]	0.000196526	ATP6 DRS2 ATP1 ATP3 ATP5 ATP17 PMC1 VHT1 ATP2 ATP7 ATP18 STV1 MID1 ATP19 ATP4	15	68
rRNA modification [11.06.01]	0.00026322	NHP2 GAR1 CBF5 NOP56 IMP4 MRM1 NOP58	7	18
biosynthesis of methionine [01.01.06.05.01]	0.000498011	MET6 MET14 MET2 MRI1	4	6
RNA binding [16.03.03]	0.000754221	GBP2 NOP14 SAS10 NHP2 TMA64 RNH202 MRPS28 ESF1 PAB1 RPL24A RPL28 NSR1 NAM8 RPF1 GAR1 LSM1 RPL14A PRP39 RPL6A STO1 RRP5 RNH201 IMP4 NOP13 WHI3 NRD1 BRX1 NOP4	28	189
aerobic respiration [02.13.03]	0.000807894	COX2 DLD1 MRPL1 RSM24 QCR7 RIP1 COX4 COX13 MRPS35 QCR10 QCR8 NDE1 MRPS17 COX5A CYT1	15	77
sulfate assimilation [01.02.03.01]	0.00204474	MET10 MET3 MET5 MET14	4	8
transport ATPases [20.03.22]	0.00232444	ATP6 DRS2 ATP1 ATP3 ATP5 PMC1 PMR1 ATP2 ATP7 STV1 ATP4	11	53
regulator of G-protein signalling [18.02.05]	0.00324034	IRA1 RGD2 CDC25 SST2 BEM3	5	14
BIOGENESIS OF CELLULAR COMPONENTS [42]	0.00428139	MAK21 RRB1 NOC2	3	5
metabolism of methionine [01.01.06.05]	0.00447524	SAM2 SAH1 MET3 MHT1 SAM1 MET17	6	21
O-directed glycosylation, deglycosylation [14.07.02.01]	0.00455057	KTR3 KRE2 MNN1 MNT2 KTR1	5	15
biosynthesis of vitamins, cofactors, and prosthetic groups [01.07.01]	0.00512854	HEM3 HEM12 SAH1 NMA2 FOL2 RPI1 BNA3 GSH1 YJR142W SPE1 SNZ1 NRK1 FOL1 HEM15 SER1 DFR1 FAS2	17	110
purine nucleotide/nucleoside/nucleobase anabolism [01.03.01.03]	0.00604351	ADE1 HIS4 HPT1 ADE6 ADE13 ADE17 SER1	7	29
polynucleotide degradation [01.03.16]	0.00727675	RNH202 RNH70 THS1 RNH201 MKT1 REX4	6	23
pyrimidine nucleotide/nucleoside/nucleobase metabolism [01.03.04]	0.00888071	APA2 GDA1 DEG1 URA1 CBF5 PUS4 PUS1	7	31

## Sheet: Supplementary Table S5
Systematic Name	log2(ratio) (30°C/37°C)	adj.P.Val (30°C/37°C)	log2(ratio) (30°C/37°C+ptKQE)	adj.P.Val (30°C/37°C+ptKQE)	adj.P.Val (30°C/37°C) vs. (30°C/37°C+ptKQE)	Standard Name
YAL003W	0.292676	0.100288	0.0702206	0.722127	0.60393	EFB1
YAL005C	-1.40286	0.000108397	-1.75835	6.7e-05	0.0475749	SSA1
YAL007C	0.0823124	0.297989	0.127329	0.202149	0.76084	ERP2
YAL012W	-0.0852236	0.378285	-0.162528	0.0462201	0.568282	CYS3
YAL016W	0.00794748	0.913723	-0.106017	0.206943	0.23611	TPD3
YAL021C	0.0273493	0.705451	0.0292839	0.690253	0.98763	CCR4
YAL023C	0.158607	0.0573351	0.132195	0.105468	0.709697	PMT2
YAL025C	0.312031	0.00852408	0.399454	0.0194964	0.66641	MAK16
YAL029C	-0.294934	0.0184023	-0.426523	0.00897465	0.590303	MYO4
YAL035W	0.255559	0.022419	0.14867	0.0643035	0.453871	FUN12
YAL036C	-0.371454	0.00747968	-0.263961	0.0140862	0.403528	RBG1
YAL038W	0.0108233	0.899961	0.111499	0.165858	0.431569	CDC19
YAL041W	-0.438761	0.00211785	-0.436237	0.00533833	0.989676	CDC24
YAL042W	0.339921	0.00526145	0.526168	0.00115188	0.0888133	ERV46
YAL043C	0.0411526	0.55792	0.0347908	0.633958	0.949365	PTA1
YAL049C	-0.529258	0.00119936	-0.446893	0.00771911	0.709697	AIM2
YAL060W	-1.20561	0.00011302	-1.41531	0.000139523	0.219728	BDH1
YAR002C-A	-0.0516902	0.591027	-0.0994652	0.247632	0.775457	ERP1
YAR002W	-0.0390498	0.611187	-0.104079	0.338564	0.798824	NUP60
YAR007C	0.156197	0.062634	0.00866224	0.908918	0.157074	RFA1
YAR015W	0.75252	0.000453384	0.183125	0.130901	0.0536164	ADE1
YBL002W	-0.186603	0.165578	0.167921	0.0653889	0.224878	HTB2
YBL003C	0.127472	0.190344	0.120827	0.144091	0.976624	HTA2
YBL004W	0.356738	0.0273713	0.447326	0.00513449	0.727905	UTP20
YBL007C	0.357777	0.00890997	0.102077	0.179217	0.124832	SLA1
YBL015W	0.176403	0.0645267	-0.235762	0.0250109	0.0546504	ACH1
YBL017C	0.243565	0.0176625	0.24202	0.0732431	0.996782	PEP1
YBL022C	-0.237963	0.0362894	-0.240159	0.0136498	0.993246	PIM1
YBL023C	0.0718163	0.356864	0.126619	0.34611	0.840533	MCM2
YBL024W	0.314353	0.00600684	0.311034	0.00580844	0.924478	NCL1
YBL026W	0.143166	0.178342	0.0462662	0.602063	0.581553	LSM2
YBL027W	0.256584	0.0122842	0.312194	0.00822895	0.52004	RPL19B
YBL030C	0.13971	0.101552	-0.163017	0.0539674	0.0879172	PET9
YBL032W	0.171103	0.0593107	0.0941093	0.179845	0.338185	HEK2
YBL036C	-0.160303	0.0970768	-0.285615	0.0143688	0.474266	YBL036C
YBL037W	-0.00369205	0.959584	0.00959559	0.88866	0.677934	APL3
YBL039C	0.197036	0.0299382	0.141203	0.0819371	0.453871	URA7
YBL041W	-0.177304	0.0794581	-0.152816	0.0678477	0.872061	PRE7
YBL045C	0.10054	0.17133	-0.21134	0.0202172	0.0177176	COR1
YBL047C	-0.291297	0.0102119	-0.373492	0.00815734	0.570011	EDE1
YBL050W	-0.108637	0.146118	-0.215242	0.0275308	0.354517	SEC17
YBL051C	-0.0440009	0.624497	0.0564026	0.674349	0.712345	PIN4
YBL056W	0.123996	0.116361	0.0240226	0.722127	0.125826	PTC3
YBL057C	-0.846265	0.000407058	-0.708588	0.00206848	0.254265	PTH2
YBL058W	-0.0940323	0.215046	-0.14253	0.160243	0.787215	SHP1
YBL064C	-1.24431	0.000145199	-1.45259	0.000101083	0.181143	PRX1
YBL068W	-0.0570319	0.516401	-0.0048405	0.955559	0.739967	PRS4
YBL069W	-0.141369	0.0748418	-0.263965	0.0361548	0.466392	AST1
YBL072C	0.189174	0.0473068	0.302964	0.0346909	0.565428	RPS8A
YBL076C	0.420463	0.00366515	0.458289	0.0015354	0.726895	ILS1
YBL079W	0.0351358	0.715055	0.103562	0.229694	0.696093	NUP170
YBL087C	0.186131	0.0499748	0.329322	0.00625587	0.254265	RPL23A
YBL091C	0.325397	0.00729022	0.400913	0.0038945	0.525909	MAP2
YBL092W	0.286481	0.0185838	0.405059	0.00253986	0.335544	RPL32
YBL098W	-0.70983	0.000545377	-0.777333	0.00954828	0.862637	BNA4
YBL099W	0.487863	0.00182248	0.201288	0.0477002	0.137413	ATP1
YBL102W	-0.159088	0.0535843	0.0680949	0.643737	0.458611	SFT2
YBL103C	-0.151114	0.160837	-0.283942	0.0517895	0.630481	RTG3
YBR006W	-0.758531	0.000705537	-0.852338	0.00023238	0.423869	UGA2
YBR009C	0.38079	0.00574848	0.32913	0.00822895	0.677934	HHF1
YBR010W	0.315738	0.0593183	0.259405	0.0158993	0.84156	HHT1
YBR011C	-0.406397	0.00354209	-0.474541	0.00157421	0.509525	IPP1
YBR014C	0.636392	0.000995786	0.560422	0.000782717	0.486236	GRX7
YBR015C	0.335811	0.0055454	0.445967	0.00518592	0.417985	MNN2
YBR017C	-0.288744	0.010054	-0.356152	0.00792373	0.584084	KAP104
YBR025C	-0.349783	0.00528592	-0.311607	0.0058732	0.517451	OLA1
YBR026C	-0.200113	0.0316179	-0.203594	0.0254396	0.966851	ETR1
YBR029C	-0.130128	0.372133	-0.0532522	0.566442	0.846012	CDS1
YBR031W	0.360512	0.014549	0.540809	0.00244211	0.374482	RPL4A
YBR034C	0.565739	0.00119936	0.540637	0.00580844	0.904257	HMT1
YBR035C	-0.0945817	0.510152	-0.183981	0.119633	0.755119	PDX3
YBR039W	0.503138	0.00124699	0.324928	0.0058732	0.0546504	ATP3
YBR041W	-0.0520552	0.613133	-0.0697017	0.425093	0.926223	FAT1
YBR046C	-0.125022	0.125924	0.0391372	0.742863	0.430219	ZTA1
YBR048W	0.210379	0.0244539	0.377164	0.00326486	0.0744062	RPS11B
YBR049C	0.113918	0.148784	-0.0831408	0.369758	0.175598	REB1
YBR052C	-0.310851	0.0225529	-0.384946	0.00346726	0.621316	RFS1
YBR053C	-0.24161	0.0390296	-0.654524	0.00105668	0.0925658	YBR053C
YBR056W	-0.0219253	0.809793	-0.356004	0.00371072	0.0596628	YBR056W
YBR059C	0.210102	0.0332687	0.240249	0.0430117	0.893952	AKL1
YBR061C	0.153256	0.0796584	0.0546257	0.475511	0.413916	TRM7
YBR073W	0.112545	0.32918	0.00299402	0.97132	0.568733	RDH54
YBR078W	0.0994539	0.274116	0.073269	0.318075	0.874274	ECM33
YBR079C	0.391378	0.00283797	0.317628	0.00579895	0.134483	RPG1
YBR080C	-0.115691	0.154991	-0.117688	0.112851	0.98763	SEC18
YBR082C	-0.413096	0.00577849	-0.912107	0.000325364	0.0712989	UBC4
YBR084C-A	0.256584	0.0122842	0.312194	0.00822895	0.52004	RPL19A
YBR084W	0.166785	0.0787186	0.203804	0.0727357	0.863461	MIS1
YBR086C	0.414458	0.00808656	0.293046	0.0127046	0.564928	IST2
YBR088C	0.134515	0.140895	-0.0635217	0.394723	0.224878	POL30
YBR094W	0.0945526	0.186624	-0.113208	0.262662	0.172091	PBY1
YBR096W	-0.298543	0.0405724	-0.306364	0.00792373	0.976964	YBR096W
YBR101C	-0.754572	0.000568949	-0.723714	0.000865896	0.831974	FES1
YBR102C	-0.165644	0.103532	-0.145548	0.093577	0.931944	EXO84
YBR104W	0.231691	0.021475	0.448532	0.0085412	0.293215	YMC2
YBR106W	0.349189	0.00651993	0.443104	0.00187661	0.311962	PHO88
YBR110W	-0.211323	0.0744045	-0.247088	0.0336482	0.881336	ALG1
YBR111C	-0.173875	0.068042	-0.449505	0.00235029	0.0897118	YSA1
YBR112C	0.0647501	0.368795	-0.109062	0.329687	0.338185	CYC8
YBR118W	-0.160498	0.0647309	-0.229095	0.0164442	0.323315	TEF2
YBR121C	0.0742297	0.303768	0.101642	0.160882	0.613049	GRS1
YBR125C	-0.147343	0.109996	-0.0451286	0.675605	0.64132	PTC4
YBR126C	-0.676478	0.000568949	-1.07579	0.000123589	0.0181001	TPS1
YBR127C	0.078981	0.269775	0.0446521	0.609473	0.777557	VMA2
YBR139W	-0.395291	0.00277556	-0.668432	0.00112149	0.147084	YBR139W
YBR142W	0.208879	0.0258447	0.0292106	0.855708	0.502219	MAK5
YBR143C	0.277245	0.0109482	0.236943	0.0134577	0.43313	SUP45
YBR145W	0.198388	0.0346936	1.39446	0.000434765	0.0177176	ADH5
YBR149W	-0.148412	0.0687772	-0.37453	0.00628628	0.0987372	ARA1
YBR154C	-0.192727	0.032583	-0.160483	0.0561061	0.642903	RPB5
YBR155W	0.0655838	0.539214	0.0181561	0.844996	0.80881	CNS1
YBR159W	0.195547	0.0318648	0.0895089	0.199556	0.112856	IFA38
YBR160W	-0.521018	0.00348119	-0.688928	0.00515249	0.514065	CDC28
YBR164C	-0.0934921	0.3393	0.0342422	0.785493	0.678753	ARL1
YBR166C	0.156885	0.140733	0.229641	0.0662986	0.750563	TYR1
YBR169C	-0.777296	0.000659925	-1.15274	0.00023238	0.14094	SSE2
YBR170C	-0.271469	0.0152104	-0.230241	0.0322093	0.77445	NPL4
YBR171W	0.264967	0.0147506	0.260019	0.0337681	0.966891	SEC66
YBR172C	-0.142903	0.206595	-0.279179	0.0123292	0.444127	SMY2
YBR177C	0.406907	0.00297066	0.359251	0.00380558	0.482909	EHT1
YBR181C	0.226976	0.0237854	0.272728	0.0121639	0.68054	RPS6B
YBR191W	0.362253	0.00687416	0.531069	0.00689091	0.513844	RPL21A
YBR196C	-0.234416	0.0438721	-0.216728	0.0178233	0.89395	PGI1
YBR198C	0.0183906	0.798036	0.0174635	0.842019	0.996928	TAF5
YBR200W	0.246692	0.0196664	0.079706	0.549438	0.513844	BEM1
YBR202W	-0.0346638	0.618968	0.137078	0.185859	0.153685	MCM7
YBR205W	0.439401	0.0019521	0.541574	0.00987491	0.658201	KTR3
YBR214W	-0.210802	0.0490398	-0.464835	0.00391798	0.184901	SDS24
YBR215W	0.0346859	0.724864	0.11394	0.428712	0.80017	HPC2
YBR218C	0.478455	0.00255067	0.499849	0.00151481	0.673949	PYC2
YBR221C	0.0830234	0.259925	0.191347	0.0280829	0.153685	PDB1
YBR222C	-0.584886	0.00110867	-0.683727	0.000437821	0.285923	PCS60
YBR227C	0.0370417	0.602456	-0.135026	0.35587	0.50522	MCX1
YBR229C	0.111266	0.158416	0.151627	0.265336	0.879101	ROT2
YBR230C	-0.720648	0.000705474	-1.09279	0.000180333	0.0481107	OM14
YBR234C	-0.357634	0.00404837	-0.329184	0.00530884	0.690137	ARC40
YBR244W	1.15355	0.000638238	1.14898	0.00064196	0.992699	GPX2
YBR245C	0.335371	0.00771136	0.0876346	0.326399	0.231871	ISW1
YBR247C	-0.0977847	0.173718	0.0150944	0.849056	0.248076	ENP1
YBR248C	-0.0136166	0.851809	0.291324	0.011696	0.0740626	HIS7
YBR249C	-0.0768757	0.273397	0.097925	0.53042	0.522395	ARO4
YBR256C	-0.567968	0.00308691	0.0430696	0.539744	0.054457	RIB5
YBR261C	-0.0590214	0.547346	-0.249733	0.0173161	0.280222	TAE1
YBR263W	0.167751	0.0465538	0.279711	0.0101551	0.134483	SHM1
YBR272C	-0.171647	0.116572	-0.178507	0.413439	0.99515	HSM3
YBR279W	0.129351	0.119965	0.469474	0.0194099	0.233504	PAF1
YBR281C	0.176803	0.0462562	0.102509	0.610448	0.873589	DUG2
YBR283C	0.163402	0.05191	0.266059	0.0116237	0.170186	SSH1
YBR286W	0.154541	0.115985	-0.0413631	0.578555	0.283891	APE3
YBR287W	-0.210239	0.134482	-0.314052	0.0134273	0.700708	YBR287W
YBR288C	-0.0953745	0.18268	-0.195443	0.043915	0.305247	APM3
YCL009C	-0.177573	0.0392647	0.128024	0.13333	0.0888133	ILV6
YCL011C	0.337832	0.00898661	0.630486	0.0079935	0.311962	GBP2
YCL016C	-0.186715	0.0925943	-0.124046	0.206943	0.821024	DCC1
YCL017C	-0.429219	0.00243149	-0.0839293	0.242895	0.0183189	NFS1
YCL028W	-0.0580446	0.621112	-0.45025	0.0100296	0.170089	RNQ1
YCL030C	1.19575	0.000161632	1.6084	6.7e-05	0.04147	HIS4
YCL031C	0.14612	0.143867	-0.15414	0.130901	0.277221	RRP7
YCL034W	-0.172616	0.124384	-0.177007	0.0365647	0.986303	LSB5
YCL037C	-0.292736	0.0136884	-0.212143	0.0199677	0.5483	SRO9
YCL039W	-0.125274	0.103532	-0.142761	0.354147	0.957258	GID7
YCL040W	-0.569717	0.00172176	-1.03028	0.00024334	0.0746083	GLK1
YCL043C	-0.49664	0.00151623	-0.52685	0.0012962	0.696126	PDI1
YCL044C	0.128094	0.116538	0.0713515	0.506497	0.771356	MGR1
YCL045C	-0.09823	0.277177	-0.0460391	0.499945	0.712345	EMC1
YCL050C	-0.129307	0.12707	-0.256743	0.0361609	0.444127	APA1
YCL054W	0.217136	0.0372792	0.322807	0.00609552	0.473471	SPB1
YCL057C-A	0.0284192	0.832487	-0.164349	0.0461536	0.366184	YCL057C-A
YCL057W	0.71271	0.000464442	0.853429	0.0002861	0.147084	PRD1
YCL059C	0.119425	0.125229	0.153421	0.369078	0.916909	KRR1
YCR002C	-0.00861267	0.914827	-0.0826875	0.229694	0.388543	CDC10
YCR004C	-0.284391	0.0142998	-0.366361	0.00620988	0.474266	YCP4
YCR005C	-0.907467	0.00117733	-0.905777	0.000184111	0.996402	CIT2
YCR009C	0.109428	0.15623	0.1049	0.161224	0.961795	RVS161
YCR011C	-0.0261722	0.809866	-0.23155	0.0147483	0.320617	ADP1
YCR012W	-0.401507	0.00539654	-0.598685	0.000778559	0.191247	PGK1
YCR016W	0.472866	0.0037321	0.397572	0.00343476	0.60694	YCR016W
YCR017C	0.225112	0.0873712	0.275561	0.202855	0.914048	CWH43
YCR028C-A	0.479127	0.0499139	-0.134423	0.139739	0.236497	RIM1
YCR030C	0.117062	0.128639	-0.0776082	0.352685	0.224878	SYP1
YCR031C	0.206764	0.0342781	0.279255	0.00792373	0.463598	RPS14A
YCR034W	0.287732	0.0596067	0.608723	0.0030956	0.360841	FEN1
YCR035C	0.133298	0.100288	0.207668	0.0302218	0.502219	RRP43
YCR036W	-0.198166	0.0504254	-0.424261	0.00352712	0.210653	RBK1
YCR052W	0.186112	0.0532459	0.06129	0.550617	0.599328	RSC6
YCR053W	-0.161606	0.0541189	-0.0456271	0.546707	0.227702	THR4
YCR054C	-0.309063	0.00646273	-0.384053	0.0124009	0.342174	CTR86
YCR059C	-0.322958	0.0176714	-0.207305	0.0706563	0.58003	YIH1
YCR072C	-0.0623759	0.464316	0.026566	0.766627	0.535785	RSA4
YCR073W-A	-0.588351	0.000965842	-0.75628	0.000342913	0.130054	SOL2
YCR077C	0.389331	0.00670074	0.29814	0.0517895	0.727905	PAT1
YCR084C	0.220199	0.0306089	0.150598	0.0693934	0.457895	TUP1
YCR086W	-0.375817	0.00932025	-0.264012	0.0776416	0.727998	CSM1
YCR087C-A	0.210486	0.0665938	0.311715	0.015152	0.660503	YCR087C-A
YCR088W	-0.026061	0.709544	-0.00367091	0.963674	0.766001	ABP1
YCR093W	0.0658266	0.465713	-0.12341	0.114511	0.312871	CDC39
YDL007W	0.0211739	0.771677	0.144358	0.0853056	0.248076	RPT2
YDL014W	0.236716	0.017863	0.337213	0.00415131	0.0986497	NOP1
YDL015C	-0.330764	0.0129659	-0.21864	0.0259973	0.459285	TSC13
YDL019C	0.386963	0.00387813	-0.0505105	0.727726	0.19604	OSH2
YDL022W	-0.69554	0.000558144	-1.1437	0.00023238	0.0481874	GPD1
YDL029W	0.0321314	0.67181	0.00772286	0.929021	0.893952	ARP2
YDL031W	0.208388	0.0319204	0.168766	0.0706563	0.755119	DBP10
YDL040C	0.399648	0.00329812	0.379303	0.00325378	0.755119	NAT1
YDL047W	0.00373802	0.961585	-0.032033	0.732304	0.80881	SIT4
YDL051W	-0.267342	0.0352974	-0.34287	0.0133236	0.700828	LHP1
YDL052C	-0.632734	0.000638238	-0.700494	0.000448798	0.202758	SLC1
YDL055C	0.348238	0.00501912	0.289794	0.0157303	0.720275	PSA1
YDL058W	0.0789651	0.347398	0.037294	0.627508	0.771356	USO1
YDL060W	0.054228	0.557839	0.159494	0.0531236	0.390983	TSR1
YDL064W	-0.395084	0.00515236	-0.605002	0.00164877	0.337702	UBC9
YDL065C	-0.314018	0.0598631	-0.468784	0.00301842	0.583589	PEX19
YDL066W	0.391856	0.00301733	0.743206	0.000368192	0.0147348	IDP1
YDL072C	-0.342019	0.0108062	-0.394164	0.00778205	0.787405	YET3
YDL074C	0.0150286	0.859345	0.0256067	0.765131	0.953901	BRE1
YDL075W	0.242349	0.0198095	0.328384	0.0199748	0.444127	RPL31A
YDL078C	-0.0632129	0.401546	0.0271897	0.68408	0.178736	MDH3
YDL081C	0.149517	0.22794	0.265188	0.0387364	0.726895	RPP1A
YDL083C	0.302598	0.00888875	0.405894	0.00263029	0.18864	RPS16B
YDL084W	0.22372	0.0189845	0.19694	0.0280829	0.655453	SUB2
YDL086W	-0.384066	0.00393741	-0.420103	0.00286866	0.75176	YDL086W
YDL088C	-0.243669	0.047494	-0.205814	0.0219554	0.791631	ASM4
YDL095W	0.185869	0.0570016	0.149075	0.0630307	0.712345	PMT1
YDL097C	0.00450688	0.951266	-0.0522202	0.486321	0.469213	RPN6
YDL100C	-0.493046	0.0019903	-0.654217	0.000656863	0.191194	GET3
YDL102W	0.218078	0.0664415	0.244441	0.0387364	0.896932	POL3
YDL103C	-0.10633	0.152769	-0.317092	0.010935	0.172624	QRI1
YDL111C	0.0868338	0.393257	0.0612339	0.617701	0.924174	RRP42
YDL112W	0.220787	0.0644232	0.237951	0.0553825	0.944433	TRM3
YDL116W	0.110907	0.140531	-0.0795437	0.316459	0.17806	NUP84
YDL121C	-0.210126	0.0276428	-0.258987	0.0291492	0.751627	YDL121C
YDL122W	0.0416215	0.548642	-0.0624879	0.398822	0.290294	UBP1
YDL124W	-0.281722	0.01227	-0.939246	0.00024334	0.0246369	YDL124W
YDL125C	-0.564874	0.000982946	-0.873129	0.000220637	0.0205465	HNT1
YDL126C	0.0194137	0.779381	-0.0725487	0.303661	0.0888133	CDC48
YDL130W	0.22388	0.137807	0.249209	0.0126619	0.931944	RPP1B
YDL131W	-0.736683	0.000887783	-0.21602	0.0275308	0.04147	LYS21
YDL132W	-0.184459	0.0707592	-0.280192	0.0218661	0.64132	CDC53
YDL134C	0.00612144	0.95813	0.0526224	0.57085	0.875679	PPH21
YDL135C	-0.569322	0.00117733	-0.643421	0.00109267	0.535785	RDI1
YDL136W	0.236573	0.0293853	0.310083	0.00592717	0.444127	RPL35B
YDL137W	0.368573	0.0224479	0.373793	0.0132665	0.992945	ARF2
YDL140C	0.40995	0.00565611	0.419519	0.00244211	0.945183	RPO21
YDL141W	0.159753	0.0679691	0.150044	0.313574	0.977193	BPL1
YDL143W	0.117607	0.173571	0.103234	0.159457	0.880806	CCT4
YDL144C	-0.464221	0.00418817	-0.422982	0.0339389	0.90277	YDL144C
YDL145C	0.376446	0.0106403	0.282492	0.0105028	0.60694	COP1
YDL147W	0.109004	0.169331	-0.0685391	0.411147	0.233109	RPN5
YDL148C	0.306817	0.00797304	0.334943	0.0368245	0.899792	NOP14
YDL153C	0.302894	0.00711954	0.259208	0.015954	0.624959	SAS10
YDL160C	-0.120652	0.108482	-0.188883	0.0285427	0.148768	DHH1
YDL161W	-0.0931456	0.51772	-0.0235877	0.749273	0.787405	ENT1
YDL164C	0.246609	0.0250176	0.139642	0.34107	0.727998	CDC9
YDL166C	0.124266	0.212664	0.144419	0.212556	0.945312	FAP7
YDL168W	-0.712599	0.00223857	-0.828631	0.000299002	0.51875	SFA1
YDL171C	0.169223	0.0924697	0.406211	0.0121639	0.334653	GLT1
YDL174C	0.78183	0.000378061	0.876276	0.00023238	0.147084	DLD1
YDL178W	0.25318	0.0151951	0.0888023	0.529843	0.493597	DLD2
YDL182W	-0.472933	0.00599744	0.322007	0.0292629	0.0875935	LYS20
YDL185W	-0.103227	0.168691	-0.114305	0.119633	0.875679	VMA1
YDL188C	-0.188702	0.0349336	-0.0772525	0.507195	0.597998	PPH22
YDL190C	0.0415873	0.548642	-0.112094	0.162723	0.107498	UFD2
YDL191W	0.236573	0.0293853	0.310083	0.00592717	0.444127	RPL35A
YDL192W	0.175621	0.0388088	0.0456131	0.643965	0.330436	ARF1
YDL193W	-0.127987	0.158587	-0.392967	0.0172495	0.311962	NUS1
YDL195W	0.148692	0.138969	0.193641	0.0445455	0.787975	SEC31
YDL198C	0.56499	0.000911304	1.10894	0.000116805	0.00724804	GGC1
YDL201W	0.106572	0.28692	0.142296	0.111848	0.868982	TRM8
YDL202W	0.133741	0.185445	0.15876	0.231989	0.926154	MRPL11
YDL204W	0.429895	0.00423208	-0.434947	0.00792373	0.044453	RTN2
YDL205C	0.65883	0.000872936	0.707446	0.00102807	0.771356	HEM3
YDL207W	0.133148	0.121271	0.0808328	0.417005	0.75176	GLE1
YDL208W	0.392546	0.00879096	0.498344	0.00144171	0.506788	NHP2
YDL213C	0.27438	0.0299382	0.0477758	0.577876	0.258658	NOP6
YDL215C	-0.415953	0.00243149	-0.411069	0.002358	0.908593	GDH2
YDL223C	-0.490448	0.00490859	-1.78683	0.000183721	0.0393217	HBT1
YDL225W	0.190265	0.0531971	0.116283	0.12505	0.457895	SHS1
YDL226C	0.148845	0.073742	0.165895	0.0706726	0.892991	GCS1
YDL229W	0.306248	0.0119347	0.414251	0.00500063	0.504706	SSB1
YDL234C	-0.0895587	0.401754	-0.383173	0.0234114	0.353074	GYP7
YDL236W	0.0541351	0.576035	0.124198	0.153302	0.71985	PHO13
YDL237W	0.166343	0.0464817	-0.0463975	0.610577	0.212551	AIM6
YDL240W	0.344148	0.0184029	0.367555	0.065142	0.950714	LRG1
YDR001C	-0.476936	0.00261673	-0.942319	0.000184111	0.04359	NTH1
YDR002W	-0.351697	0.00461885	-0.289352	0.0101045	0.440208	YRB1
YDR012W	0.0865256	0.287541	0.1344	0.182501	0.755119	RPL4B
YDR017C	0.0552275	0.542061	-0.123534	0.216921	0.397651	KCS1
YDR019C	-0.623829	0.00209066	-0.498443	0.00682714	0.547122	GCV1
YDR021W	-0.0482492	0.643773	-0.0208111	0.876394	0.935803	FAL1
YDR023W	0.345449	0.0136247	0.384521	0.00267938	0.771356	SES1
YDR025W	0.210379	0.0244539	0.377164	0.00326486	0.0744062	RPS11A
YDR027C	0.0997796	0.203515	-0.0812995	0.496018	0.423067	VPS54
YDR028C	-0.050142	0.487017	-0.187285	0.0292629	0.135536	REG1
YDR032C	-0.628581	0.000731452	-0.897029	0.000328355	0.134483	PST2
YDR035W	0.360603	0.00729669	0.438166	0.00211959	0.521253	ARO3
YDR037W	0.237201	0.0155865	0.444467	0.00194472	0.0475749	KRS1
YDR044W	-0.0305668	0.705448	-0.230565	0.0650934	0.30062	HEM13
YDR047W	0.746857	0.00138304	0.652043	0.00792373	0.783277	HEM12
YDR049W	-0.118672	0.129042	-0.0229322	0.858959	0.652839	VMS1
YDR050C	-0.0375778	0.778906	-0.277715	0.0225445	0.359069	TPI1
YDR051C	-0.000694817	0.995323	-0.160321	0.256065	0.597998	DET1
YDR060W	0.348927	0.00525683	0.217819	0.0281414	0.266055	MAK21
YDR062W	0.285687	0.0137815	0.247349	0.0125807	0.767552	LCB2
YDR063W	-0.117306	0.229998	-0.404766	0.00615488	0.254964	AIM7
YDR064W	0.237059	0.0156524	0.31096	0.00605832	0.147084	RPS13
YDR068W	-0.0896961	0.452868	-0.091661	0.522786	0.997342	DOS2
YDR071C	0.177019	0.0431823	0.0659449	0.34611	0.172624	PAA1
YDR074W	-0.296864	0.0102626	-0.914399	0.000328355	0.0182174	TPS2
YDR086C	0.222511	0.0428912	0.241358	0.0288883	0.905402	SSS1
YDR087C	0.109019	0.156966	0.166562	0.0696001	0.528452	RRP1
YDR089W	-0.108563	0.24441	-0.0704127	0.803233	0.945312	YDR089W
YDR091C	0.424048	0.0035398	0.290116	0.00792373	0.224878	RLI1
YDR097C	0.101069	0.217681	0.228836	0.0683514	0.495019	MSH6
YDR098C	-0.180624	0.252581	-0.439197	0.0105028	0.430669	GRX3
YDR099W	-0.114466	0.200426	-0.413121	0.0296431	0.350917	BMH2
YDR101C	0.311867	0.00741772	0.315777	0.00822895	0.976624	ARX1
YDR117C	0.370535	0.00515935	0.334678	0.00634938	0.751995	TMA64
YDR119W	0.375674	0.0353977	0.417168	0.0279725	0.927435	VBA4
YDR120C	0.125155	0.103304	0.295054	0.0123708	0.166705	TRM1
YDR121W	-0.442959	0.00208018	-0.352914	0.0233379	0.716324	DPB4
YDR122W	0.260514	0.0509291	0.0586806	0.718105	0.56219	KIN1
YDR127W	0.179663	0.0980962	0.119452	0.106818	0.712915	ARO1
YDR129C	-0.151898	0.0587811	-0.204275	0.0210317	0.0475749	SAC6
YDR135C	0.289906	0.0263086	0.390331	0.00314639	0.622955	YCF1
YDR141C	-0.0116628	0.912897	-0.203458	0.0697034	0.430219	DOP1
YDR145W	0.159169	0.0816038	0.0470052	0.612443	0.380232	TAF12
YDR148C	0.3639	0.00414223	0.196805	0.034957	0.140465	KGD2
YDR150W	0.616155	0.00466449	0.653086	0.000697324	0.879101	NUM1
YDR152W	-0.231449	0.0574273	-0.0750637	0.34611	0.395481	GIR2
YDR153C	-0.120638	0.115802	-0.210227	0.0926797	0.579084	ENT5
YDR155C	-0.196508	0.0651545	-0.645105	0.00105668	0.0739608	CPR1
YDR158W	-0.196906	0.0297403	0.19185	0.0265704	0.00937512	HOM2
YDR161W	0.254043	0.0159678	0.167262	0.0925874	0.569303	YDR161W
YDR164C	-0.179132	0.0381211	-0.122226	0.181837	0.706602	SEC1
YDR165W	0.0315297	0.664789	0.18518	0.0304183	0.0906771	TRM82
YDR166C	-0.0837586	0.269419	-0.0640941	0.555559	0.926154	SEC5
YDR168W	-0.341015	0.0109643	-0.371873	0.00336431	0.777557	CDC37
YDR170C	0.513352	0.00167788	0.434239	0.00211959	0.470371	SEC7
YDR171W	-1.15693	0.000145199	-1.77082	7.8e-05	0.026544	HSP42
YDR172W	-0.0912442	0.199492	0.0506175	0.483201	0.150091	SUP35
YDR174W	-0.153257	0.102461	-0.0483614	0.493512	0.407233	HMO1
YDR176W	0.0216947	0.809793	-0.0797503	0.610477	0.797105	NGG1
YDR177W	-0.482555	0.00503824	-0.671366	0.00188189	0.378962	UBC1
YDR182W	0.498816	0.00224161	0.481036	0.0104787	0.947629	CDC1
YDR188W	0.250566	0.0132169	0.205438	0.0292629	0.575761	CCT6
YDR189W	0.0983385	0.21242	-0.0826667	0.457498	0.320617	SLY1
YDR190C	0.0183599	0.809793	0.0333254	0.662395	0.897367	RVB1
YDR194C	0.333466	0.0318127	0.253043	0.0142014	0.705763	MSS116
YDR196C	-0.0857901	0.275656	-0.335086	0.00567032	0.0896318	CAB5
YDR204W	-0.542388	0.00174455	-0.320884	0.0187854	0.269223	COQ4
YDR211W	-0.0280508	0.686192	0.0338092	0.628466	0.311962	GCD6
YDR212W	0.168724	0.0499748	0.239748	0.0129422	0.280724	TCP1
YDR214W	-1.83886	6.96e-05	-2.05403	6.7e-05	0.147084	AHA1
YDR216W	-0.141939	0.121059	-0.483754	0.00539012	0.145485	ADR1
YDR221W	-0.0447737	0.60477	0.0316797	0.881244	0.879101	GTB1
YDR224C	0.577825	0.00399033	0.167921	0.0653889	0.0986497	HTB1
YDR225W	0.127472	0.190344	0.120827	0.144091	0.976624	HTA1
YDR226W	-0.225793	0.151068	-0.611852	0.00237175	0.224878	ADK1
YDR228C	-0.506455	0.00219912	-0.262842	0.0815273	0.408488	PCF11
YDR229W	-0.450557	0.0312896	-0.354999	0.111558	0.874123	IVY1
YDR232W	0.234201	0.0181923	0.0475964	0.490282	0.0746083	HEM1
YDR233C	0.0598778	0.389612	0.0309421	0.649547	0.416018	RTN1
YDR234W	-0.472273	0.0078754	-0.122526	0.283952	0.311962	LYS4
YDR238C	0.40432	0.00367024	0.305975	0.00634938	0.390983	SEC26
YDR245W	-0.0442114	0.556709	0.285208	0.0326823	0.103619	MNN10
YDR246W	-0.136088	0.0890658	-0.143686	0.194626	0.976964	TRS23
YDR251W	0.160232	0.0719973	0.0725581	0.362742	0.506788	PAM1
YDR257C	-0.0253802	0.723832	0.395447	0.0102678	0.0468077	RKM4
YDR258C	-1.63705	6.96e-05	-1.69201	6.7e-05	0.537564	HSP78
YDR261C	-0.547154	0.0105462	-0.60772	0.000706794	0.821024	EXG2
YDR264C	-0.191522	0.076503	0.345636	0.0430455	0.181143	AKR1
YDR266C	0.17599	0.0437097	0.276309	0.020182	0.539627	YDR266C
YDR267C	0.817428	0.00725836	0.201084	0.0306477	0.172624	CIA1
YDR272W	-0.0511214	0.46054	0.56618	0.064671	0.36655	GLO2
YDR279W	0.524516	0.00211785	0.712951	0.0120976	0.630319	RNH202
YDR284C	0.12701	0.209666	0.0136388	0.912552	0.66	DPP1
YDR289C	-0.125769	0.13606	-0.322328	0.0177844	0.237756	RTT103
YDR292C	0.310213	0.00741772	0.234564	0.0219147	0.523406	SRP101
YDR293C	-0.423056	0.00237188	-0.524966	0.000946745	0.0987746	SSD1
YDR294C	-0.384384	0.00429189	-0.319106	0.00518592	0.321871	DPL1
YDR298C	0.902678	0.000370186	0.727966	0.00123802	0.393759	ATP5
YDR299W	0.15818	0.0685088	0.107296	0.306496	0.759931	BFR2
YDR300C	-0.130821	0.146501	-0.0345067	0.6073	0.38523	PRO1
YDR301W	0.16546	0.191563	0.125933	0.250109	0.899792	CFT1
YDR303C	0.196105	0.0341146	0.270698	0.0191173	0.611828	RSC3
YDR304C	-0.189613	0.0637048	-0.445318	0.0175268	0.353074	CPR5
YDR320C	-0.22198	0.0204355	-0.627222	0.00320632	0.170089	SWA2
YDR321W	-0.216325	0.0433449	-0.166129	0.0433841	0.64132	ASP1
YDR324C	-0.0265399	0.713592	-0.0783077	0.314297	0.591467	UTP4
YDR328C	-0.263761	0.0365121	-0.262289	0.0152445	0.995949	SKP1
YDR331W	-0.0496078	0.639328	-0.128064	0.146218	0.727998	GPI8
YDR335W	-0.348048	0.00614155	-0.489226	0.00141566	0.172624	MSN5
YDR341C	0.00758317	0.916761	0.0619663	0.365394	0.254265	YDR341C
YDR345C	0.321029	0.0244405	0.392431	0.00380558	0.766001	HXT3
YDR346C	0.225897	0.0211358	0.0980289	0.323063	0.502914	SVF1
YDR347W	-0.119195	0.126284	0.0920834	0.604968	0.565428	MRP1
YDR348C	-0.0782663	0.395914	-0.0647212	0.555559	0.950097	YDR348C
YDR353W	-0.214828	0.021666	-0.280952	0.00822895	0.27727	TRR1
YDR354W	0.133447	0.0878607	0.423322	0.00220339	0.0183189	TRP4
YDR358W	0.0261841	0.814561	-0.291959	0.011696	0.209156	GGA1
YDR361C	0.17949	0.0490905	0.263974	0.0145303	0.364062	BCP1
YDR365C	0.694196	0.000580168	0.957707	0.00023238	0.137176	ESF1
YDR368W	-0.0590652	0.65014	-0.377736	0.0420689	0.359069	YPR1
YDR372C	-0.0623004	0.478115	-0.0719767	0.585557	0.976624	VPS74
YDR376W	-0.328916	0.00913826	-0.351806	0.0144178	0.879101	ARH1
YDR380W	0.964619	0.000760358	1.36039	6.7e-05	0.120056	ARO10
YDR381W	-0.0430457	0.592421	-0.0570269	0.442701	0.914626	YRA1
YDR382W	0.250133	0.0514317	0.33051	0.0121639	0.706053	RPP2B
YDR385W	0.406119	0.00254067	0.400445	0.00263029	0.893952	EFT2
YDR388W	0.126396	0.10533	0.0997384	0.23682	0.787405	RVS167
YDR390C	0.0315632	0.654293	-0.083632	0.314853	0.39537	UBA2
YDR394W	-0.159418	0.0754761	-0.16042	0.0922176	0.996928	RPT3
YDR395W	-0.181129	0.0406717	-0.190319	0.0353439	0.916909	SXM1
YDR398W	0.061186	0.46241	-0.00783783	0.916682	0.58003	UTP5
YDR399W	0.643582	0.000705537	0.322767	0.0187105	0.115145	HPT1
YDR404C	-0.0965218	0.178584	0.0152872	0.844106	0.191194	RPB7
YDR408C	0.0172791	0.865759	-0.0126415	0.922174	0.928284	ADE8
YDR411C	0.027812	0.689896	0.0382736	0.718737	0.960575	DFM1
YDR418W	0.217212	0.0261203	0.258428	0.0132622	0.678275	RPL12B
YDR427W	-0.0321668	0.643773	-0.227368	0.0831903	0.350917	RPN9
YDR428C	-0.218775	0.0559746	0.0288116	0.77558	0.293533	BNA7
YDR429C	0.488809	0.00321714	0.389828	0.00359976	0.470371	TIF35
YDR432W	0.00963523	0.935754	-0.0247018	0.753224	0.873629	NPL3
YDR434W	-0.0822666	0.330012	-0.124978	0.114494	0.754788	GPI17
YDR447C	0.241801	0.0176625	0.33762	0.00488232	0.245975	RPS17B
YDR449C	0.0849126	0.273397	0.0418034	0.649547	0.754741	UTP6
YDR450W	0.200664	0.0261203	0.307068	0.00756198	0.172091	RPS18A
YDR454C	-0.258807	0.0635139	-0.634093	0.000568664	0.19345	GUK1
YDR457W	-0.00508907	0.965431	0.0814774	0.367441	0.655453	TOM1
YDR458C	0.345761	0.0140924	0.256573	0.0158993	0.614572	HEH2
YDR472W	-0.0666889	0.492908	0.357335	0.0192669	0.147084	TRS31
YDR477W	-0.0962781	0.186479	-0.122493	0.164064	0.831974	SNF1
YDR481C	-0.341663	0.00528592	-0.0432277	0.6796	0.157708	PHO8
YDR483W	0.684792	0.00107288	0.86424	0.00054636	0.311962	KRE2
YDR487C	0.0800914	0.784233	0.0651481	0.34047	0.983607	RIB3
YDR490C	-0.275376	0.0212054	-0.148265	0.191329	0.521253	PKH1
YDR493W	-0.869945	0.000483108	-0.531054	0.00363762	0.172624	MZM1
YDR496C	0.294914	0.0125947	0.234448	0.0150476	0.487052	PUF6
YDR497C	0.543543	0.00587124	0.498834	0.0155274	0.899792	ITR1
YDR502C	0.409028	0.00436215	0.461902	0.00170493	0.630481	SAM2
YDR508C	0.246532	0.0327479	0.347072	0.00468143	0.417285	GNP1
YDR513W	-0.562093	0.00246756	-1.01899	0.000444313	0.121739	GRX2
YDR516C	-0.414508	0.00273103	-0.602423	0.000803869	0.0981152	EMI2
YDR518W	-0.228837	0.0221637	-0.48765	0.0046984	0.168461	EUG1
YDR527W	-0.325357	0.0261063	-0.577692	0.0200584	0.521253	RBA50
YDR529C	1.16844	0.000729899	0.957963	0.00326486	0.599328	QCR7
YDR533C	-0.565706	0.00277556	-1.07665	0.000535685	0.0930088	HSP31
YEL002C	0.132935	0.121709	0.212098	0.0403812	0.550075	WBP1
YEL007W	-0.0890445	0.234818	-0.191174	0.0670631	0.452755	YEL007W
YEL011W	0.0569419	0.622048	-0.525399	0.0368245	0.19142	GLC3
YEL013W	-0.137052	0.101259	-0.13735	0.0747155	0.997342	VAC8
YEL017W	-0.469606	0.00319061	-0.235114	0.109353	0.458611	GTT3
YEL022W	0.0508241	0.510772	-0.0805713	0.339612	0.43313	GEA2
YEL024W	0.622227	0.00426391	0.570522	0.00792373	0.875679	RIP1
YEL026W	0.160993	0.0980962	0.0884374	0.306496	0.65485	SNU13
YEL027W	-0.223115	0.0361409	0.0125398	0.864747	0.165678	VMA3
YEL031W	0.0703378	0.647582	0.207304	0.0204003	0.611828	SPF1
YEL032W	0.786673	0.00044598	0.705983	0.000935475	0.502914	MCM3
YEL034W	0.0867418	0.28448	0.0890011	0.340775	0.992945	HYP2
YEL036C	0.110234	0.172696	0.0869451	0.539744	0.945312	ANP1
YEL037C	0.183676	0.0554243	0.131991	0.105455	0.698491	RAD23
YEL042W	0.704561	0.000688256	0.765462	0.000641449	0.690038	GDA1
YEL046C	0.623871	0.000775792	0.877932	0.00023238	0.052726	GLY1
YEL047C	-0.710999	0.00072963	-0.781669	0.000697324	0.744837	YEL047C
YEL051W	-0.129756	0.118398	-0.111318	0.135733	0.86932	VMA8
YEL052W	0.177976	0.0532891	0.104048	0.217204	0.528472	AFG1
YEL054C	0.217212	0.0261203	0.258428	0.0132622	0.678275	RPL12A
YEL055C	0.43741	0.00321745	0.462565	0.00220339	0.875769	POL5
YEL058W	-0.0327809	0.679952	0.00278598	0.978801	0.862637	PCM1
YEL060C	-0.674497	0.000886039	-1.20686	0.000182311	0.04359	PRB1
YEL071W	-0.224739	0.0295107	0.0637421	0.352685	0.0712989	DLD3
YER001W	0.40476	0.00600284	0.580507	0.00160503	0.350917	MNN1
YER003C	0.171622	0.0638781	-0.00524371	0.941497	0.134483	PMI40
YER004W	0.41678	0.00323907	0.278219	0.0444227	0.473471	FMP52
YER006W	0.414417	0.00243149	0.400667	0.00235842	0.633771	NUG1
YER007C-A	-0.11979	0.160837	-0.216642	0.0459272	0.611828	TMA20
YER008C	-0.058531	0.460745	-0.142713	0.311541	0.80017	SEC3
YER009W	-0.112556	0.158587	-0.105253	0.173145	0.947451	NTF2
YER012W	-0.166403	0.0876946	-0.358535	0.00347788	0.134483	PRE1
YER016W	0.184974	0.0617835	0.268699	0.0296728	0.712345	BIM1
YER017C	0.116579	0.147649	-0.0684659	0.349619	0.147084	AFG3
YER019C-A	0.19783	0.0753808	0.318393	0.0085412	0.494874	SBH2
YER021W	-0.0254261	0.732778	-0.0592853	0.414826	0.711182	RPN3
YER023W	0.0507864	0.472558	0.00292668	0.969276	0.457895	PRO3
YER025W	0.410181	0.00255067	0.378432	0.00599429	0.753839	GCD11
YER026C	0.128037	0.121954	0.393181	0.004478	0.118667	CHO1
YER027C	-0.184917	0.0754178	-0.117657	0.130901	0.591467	GAL83
YER031C	-0.21488	0.055312	-0.181006	0.111464	0.880806	YPT31
YER036C	0.0210695	0.766427	0.0609774	0.373852	0.427079	ARB1
YER042W	-0.35768	0.00492389	-0.513731	0.00500146	0.525909	MXR1
YER043C	0.577757	0.000950327	0.717489	0.000368192	0.0548584	SAH1
YER044C	-0.750994	0.000462368	-0.767321	0.00064196	0.915249	ERG28
YER048C	-0.117918	0.146354	-0.259596	0.00985868	0.172091	CAJ1
YER048W-A	-0.47179	0.00323487	-0.352495	0.0041542	0.350917	ISD11
YER049W	0.126885	0.100288	0.228576	0.0156492	0.105781	TPA1
YER052C	-0.00748512	0.92086	0.454874	0.00228616	0.0246369	HOM3
YER055C	0.270985	0.0159148	0.732761	0.000563297	0.0690712	HIS1
YER057C	0.741145	0.00113276	0.555755	0.00854909	0.538969	HMF1
YER062C	-0.462983	0.00397813	-1.16357	0.000132492	0.0247003	HOR2
YER068W	-0.0941828	0.24603	-0.164072	0.130901	0.770779	MOT2
YER069W	-1.62502	6.96e-05	-0.849702	0.000277667	0.00724804	ARG5,6
YER070W	0.354047	0.00399033	0.361234	0.0136359	0.966851	RNR1
YER073W	-0.70619	0.000550047	0.178133	0.0364047	0.00724804	ALD5
YER074W	0.271015	0.00980451	0.240068	0.0177122	0.751995	RPS24A
YER080W	0.0434743	0.59663	-0.0512803	0.649547	0.662669	AIM9
YER081W	0.777793	0.00137362	1.10928	0.00172798	0.325822	SER3
YER083C	-0.184281	0.0521311	-0.0717257	0.399563	0.398767	GET2
YER086W	0.111879	0.133086	0.279263	0.0220857	0.217766	ILV1
YER088C	0.409372	0.0086863	0.00546388	0.972329	0.319337	DOT6
YER089C	0.399647	0.00350135	0.474532	0.00231455	0.493303	PTC2
YER090W	-0.15365	0.0568927	0.149886	0.0651657	0.0177176	TRP2
YER091C	0.965586	0.000378395	1.33913	7.8e-05	0.0888133	MET6
YER094C	-0.324884	0.00720314	-0.215204	0.0204807	0.172624	PUP3
YER099C	-0.390852	0.00647801	-0.476159	0.00211959	0.627285	PRS2
YER102W	0.189174	0.0473068	0.302964	0.0346909	0.565428	RPS8B
YER103W	-1.44883	0.000145199	-2.22484	6.7e-05	0.0409731	SSA4
YER105C	-0.230062	0.0299088	-0.305287	0.00766683	0.502638	NUP157
YER107C	0.141176	0.07381	0.145768	0.128286	0.975838	GLE2
YER110C	-0.0907975	0.227515	-0.160916	0.0474971	0.285261	KAP123
YER111C	0.00240448	0.975525	-0.0685411	0.491142	0.590303	SWI4
YER114C	-0.0910533	0.34062	0.178753	0.0933685	0.224878	BOI2
YER117W	0.186131	0.0499748	0.329322	0.00625587	0.254265	RPL23B
YER120W	-0.289568	0.0081408	-0.384133	0.00500935	0.30062	SCS2
YER122C	0.172973	0.0688639	0.0984972	0.179217	0.460334	GLO3
YER123W	0.163109	0.0768125	0.138823	0.24808	0.926154	YCK3
YER125W	0.257455	0.0176879	0.206288	0.102132	0.787405	RSP5
YER126C	0.498395	0.00150937	0.822566	0.00157421	0.172624	NSA2
YER127W	0.116468	0.119997	0.0326693	0.722988	0.483302	LCP5
YER133W	0.272593	0.0104096	0.0436735	0.5414	0.0481107	GLC7
YER134C	-0.145997	0.0987878	-0.113372	0.217204	0.877874	YER134C
YER136W	-0.142988	0.0703622	-0.26995	0.00990557	0.0793929	GDI1
YER143W	-0.518292	0.00121919	-0.321878	0.0210317	0.321871	DDI1
YER148W	0.288147	0.00940071	0.312224	0.0228548	0.893952	SPT15
YER149C	0.117945	0.198482	0.215938	0.0571863	0.501205	PEA2
YER151C	0.00430393	0.962419	-0.0228427	0.742149	0.820369	UBP3
YER154W	0.267014	0.0109386	0.0839307	0.313203	0.126222	OXA1
YER155C	0.136259	0.423384	0.055348	0.422599	0.774926	BEM2
YER156C	0.709401	0.000568949	0.696371	0.00156973	0.961361	YER156C
YER163C	-0.338051	0.0404838	-0.261583	0.0265015	0.808889	YER163C
YER164W	0.594595	0.00202707	0.760723	0.00172798	0.491457	CHD1
YER165W	0.332387	0.00508855	0.410974	0.00244211	0.179213	PAB1
YER168C	-0.0303632	0.761672	-0.188891	0.173145	0.553567	CCA1
YER175C	-0.0726388	0.602532	0.809853	0.00301989	0.0856891	TMT1
YER176W	0.345462	0.0125947	0.448794	0.0142416	0.695303	ECM32
YER177W	-0.386214	0.01614	-0.362677	0.0144115	0.931944	BMH1
YER178W	0.0779541	0.264811	0.260246	0.0126215	0.0487933	PDA1
YFL004W	0.436	0.00481675	0.482051	0.00192023	0.752905	VTC2
YFL005W	-0.159944	0.0517659	-0.104973	0.179338	0.397145	SEC4
YFL007W	0.300874	0.0416421	0.215766	0.043915	0.75176	BLM10
YFL014W	-0.544684	0.00399033	-1.90224	6.7e-05	0.0164379	HSP12
YFL016C	-1.04944	0.000251293	-1.17808	0.000139523	0.360596	MDJ1
YFL018C	-0.230368	0.0228256	-0.238173	0.0155274	0.926154	LPD1
YFL022C	-0.0760727	0.295603	0.0110665	0.869879	0.266055	FRS2
YFL023W	-0.285694	0.0124801	-0.477604	0.00601677	0.172091	BUD27
YFL028C	-0.226882	0.0316235	-0.226548	0.0948481	0.998523	CAF16
YFL034C-B	-0.245588	0.037242	-0.305092	0.103029	0.877874	MOB2
YFL037W	0.00446221	0.951069	-0.125836	0.0981159	0.0986497	TUB2
YFL038C	-0.336066	0.00913826	-0.441158	0.00220287	0.369108	YPT1
YFL039C	-0.177796	0.0375914	-0.270102	0.00854909	0.0177176	ACT1
YFL041W	0.592809	0.00146976	0.640583	0.0345513	0.931944	FET5
YFL044C	-0.169316	0.319998	0.21538	0.243209	0.38523	OTU1
YFL045C	0.522637	0.00121557	0.253204	0.0369424	0.147084	SEC53
YFL046W	-0.368428	0.00603133	-0.27573	0.0302581	0.481479	FMP32
YFL047W	0.395578	0.00468792	0.431779	0.00305372	0.728771	RGD2
YFL048C	0.150814	0.0716539	0.102257	0.191032	0.569303	EMP47
YFR002W	-0.05883	0.397378	-0.0703232	0.305126	0.754788	NIC96
YFR004W	-0.18412	0.0438721	-0.137968	0.320175	0.850248	RPN11
YFR006W	-0.288535	0.0356764	-0.280009	0.011696	0.97608	YFR006W
YFR009W	-0.0820945	0.289818	-0.114941	0.16055	0.760989	GCN20
YFR010W	-0.162142	0.0494679	-0.115505	0.121584	0.328536	UBP6
YFR011C	0.254423	0.116572	0.0371134	0.677886	0.463598	AIM13
YFR015C	0.903128	0.000982946	0.449989	0.00864282	0.138792	GSY1
YFR016C	-0.128622	0.233769	-0.224403	0.0369987	0.661674	YFR016C
YFR024C-A	-0.307048	0.0221637	-0.0868246	0.22022	0.172624	LSB3
YFR028C	-0.0241438	0.739208	-0.165811	0.100064	0.371264	CDC14
YFR030W	2.21155	6.96e-05	2.71065	7.8e-05	0.15123	MET10
YFR031C	0.058364	0.706933	3.43e-05	0.999673	0.880806	SMC2
YFR031C-A	0.214531	0.0243505	0.256236	0.0122243	0.466414	RPL2A
YFR037C	0.149537	0.0731057	0.102872	0.150379	0.409678	RSC8
YFR038W	0.548017	0.00208018	0.483589	0.00599429	0.700828	IRC5
YFR040W	-0.0162047	0.838559	-0.00846809	0.919084	0.966851	SAP155
YFR044C	-0.2555	0.0177291	-0.214526	0.0210562	0.656547	DUG1
YFR047C	-0.300245	0.00918723	-0.496682	0.00172798	0.151302	BNA6
YFR049W	0.091645	0.621028	0.347054	0.0154843	0.614572	YMR31
YFR051C	0.175846	0.0435962	0.112284	0.128286	0.276961	RET2
YFR052W	0.00831197	0.915979	-0.147518	0.096711	0.277221	RPN12
YFR053C	-0.851157	0.000365335	-1.68839	6.7e-05	0.0132603	HXK1
YGL001C	-0.316172	0.00965303	-0.252081	0.0113851	0.499499	ERG26
YGL006W	0.437199	0.00621298	0.196976	0.102321	0.445776	PMC1
YGL008C	-0.0607881	0.584726	0.075368	0.308141	0.521253	PMA1
YGL009C	-0.0971597	0.449654	0.99634	0.000368192	0.044453	LEU1
YGL011C	-0.226488	0.0236027	-0.220764	0.0164302	0.945312	SCL1
YGL012W	0.00630225	0.932048	0.231815	0.026392	0.0987372	ERG4
YGL013C	-0.368471	0.0114303	-0.339263	0.018949	0.88234	PDR1
YGL014W	0.302795	0.0182555	0.479042	0.0110978	0.58003	PUF4
YGL016W	0.134217	0.33657	0.0122668	0.856446	0.597354	KAP122
YGL019W	0.14934	0.072603	0.317719	0.0815263	0.570011	CKB1
YGL020C	-0.120534	0.153398	0.138359	0.0983381	0.125826	GET1
YGL022W	0.0896082	0.310575	0.291735	0.00777844	0.199931	STT3
YGL023C	-0.0478669	0.583083	-0.356366	0.0253238	0.224878	PIB2
YGL026C	0.0942757	0.189267	0.308709	0.00587161	0.0147348	TRP5
YGL027C	0.290558	0.00773235	0.397393	0.00355293	0.31591	CWH41
YGL030W	0.323929	0.00879096	0.367253	0.00598267	0.797105	RPL30
YGL031C	0.388448	0.00858959	0.449291	0.00792373	0.754788	RPL24A
YGL037C	-0.932122	0.0003552	-1.6399	0.000183721	0.0769555	PNC1
YGL038C	0.617046	0.00646273	0.467201	0.00215341	0.51875	OCH1
YGL040C	-0.454712	0.00273103	-0.323105	0.0142014	0.436358	HEM2
YGL043W	-0.387934	0.00423208	-0.379418	0.010511	0.966829	DST1
YGL048C	0.0564261	0.448208	-0.0248955	0.743114	0.350917	RPT6
YGL049C	0.207074	0.0342781	0.0443688	0.661668	0.380062	TIF4632
YGL054C	-0.216593	0.0719223	-0.238651	0.0148678	0.865975	ERV14
YGL055W	0.352979	0.00526145	0.451554	0.0122657	0.707963	OLE1
YGL056C	-0.522824	0.00156523	-0.571713	0.000747544	0.60694	SDS23
YGL062W	-0.144175	0.128218	-0.36075	0.00339301	0.144703	PYC1
YGL068W	-0.174227	0.0536629	-0.0769929	0.388597	0.501771	MNP1
YGL076C	0.379535	0.00445302	0.256602	0.0347742	0.269223	RPL7A
YGL078C	0.227688	0.0230034	0.289041	0.0150525	0.651652	DBP3
YGL082W	0.199906	0.0428104	0.0597496	0.443369	0.249163	YGL082W
YGL086W	0.250276	0.0215563	0.176978	0.195776	0.754788	MAD1
YGL087C	-0.499599	0.00254137	-0.807478	0.000656863	0.115416	MMS2
YGL092W	0.0349904	0.614843	0.0642685	0.35289	0.5831	NUP145
YGL095C	0.170191	0.0863907	0.136258	0.0970812	0.802639	VPS45
YGL097W	-0.0342312	0.620067	0.204103	0.0225412	0.0227304	SRM1
YGL099W	0.200974	0.0263229	0.290143	0.00792176	0.151033	LSG1
YGL100W	0.157321	0.23663	0.0894925	0.342235	0.799605	SEH1
YGL103W	0.289804	0.00791146	0.409116	0.00822895	0.548606	RPL28
YGL105W	-0.116078	0.124436	-0.0545245	0.415061	0.181143	ARC1
YGL107C	-0.010139	0.897033	-0.170383	0.109452	0.43313	RMD9
YGL111W	0.00232202	0.975525	-0.118334	0.112262	0.12007	NSA1
YGL112C	0.0101775	0.899273	0.173631	0.0384842	0.154597	TAF6
YGL115W	-0.0731019	0.297283	-0.152769	0.0806392	0.329711	SNF4
YGL117W	0.0943339	0.335021	1.2337	0.00360116	0.12868	YGL117W
YGL120C	0.0630052	0.412697	0.225655	0.0210317	0.236497	PRP43
YGL121C	-1.8085	0.000108397	-2.65596	7.88e-05	0.0474686	GPG1
YGL122C	0.15398	0.0617098	-0.123555	0.0969456	0.0164379	NAB2
YGL123W	0.234456	0.0182198	0.279815	0.008031	0.471128	RPS2
YGL125W	-0.00438651	0.951415	0.40434	0.0058732	0.0481107	MET13
YGL130W	0.161209	0.0617831	0.229936	0.0642511	0.706602	CEG1
YGL133W	0.291375	0.00888875	0.185926	0.0845693	0.246669	ITC1
YGL135W	0.279993	0.0093959	0.276391	0.00852394	0.961361	RPL1B
YGL137W	0.185745	0.0342781	0.103485	0.202149	0.31591	SEC27
YGL141W	-0.435761	0.00242874	-0.659022	0.000494012	0.0481107	HUL5
YGL145W	-0.248469	0.0138932	-0.333888	0.00564189	0.318218	TIP20
YGL147C	0.559741	0.000996594	0.483333	0.00948772	0.712079	RPL9A
YGL148W	-0.0457243	0.705026	0.153741	0.0520488	0.297833	ARO2
YGL157W	0.104487	0.20011	-0.274421	0.00880926	0.0548584	ARI1
YGL167C	0.584906	0.00146976	0.535728	0.00125287	0.731223	PMR1
YGL171W	0.0669675	0.348502	0.19868	0.0903409	0.498873	ROK1
YGL173C	0.986082	0.000453384	0.829762	0.000621492	0.38523	XRN1
YGL184C	0.371899	0.00505071	0.544396	0.0111143	0.595137	STR3
YGL185C	-0.590635	0.00247135	-0.418341	0.00948721	0.395481	YGL185C
YGL189C	0.0777502	0.459217	0.19304	0.0765157	0.642903	RPS26A
YGL190C	-0.157262	0.0679691	-0.178952	0.0767434	0.863461	CDC55
YGL195W	-0.0362292	0.761672	-0.0686085	0.33848	0.880806	GCN1
YGL196W	0.0384893	0.660053	-0.136111	0.171907	0.335544	DSD1
YGL200C	-0.167218	0.0465474	-0.0760101	0.300433	0.239756	EMP24
YGL201C	0.0987446	0.221255	-0.0188354	0.785493	0.236497	MCM6
YGL202W	0.0125258	0.862406	0.153839	0.0650993	0.121688	ARO8
YGL203C	0.429771	0.00301629	0.570951	0.00209377	0.312871	KEX1
YGL206C	0.355186	0.00595746	0.260234	0.0147541	0.388072	CHC1
YGL207W	0.260097	0.0290296	0.159059	0.0499274	0.557734	SPT16
YGL210W	0.110312	0.323952	0.156267	0.0668416	0.817048	YPT32
YGL212W	-0.566882	0.00818908	-0.357538	0.0194446	0.515297	VAM7
YGL213C	0.246613	0.0261876	-0.0304602	0.814242	0.350917	SKI8
YGL221C	-0.674797	0.000705537	-0.604017	0.000656863	0.417985	NIF3
YGL223C	-0.0252122	0.798197	-0.127723	0.29331	0.712345	COG1
YGL224C	-0.361296	0.00607977	0.230723	0.0452925	0.04147	SDT1
YGL227W	-0.0604983	0.677989	-0.371661	0.0260876	0.453871	VID30
YGL228W	-0.0583563	0.471786	0.0407108	0.632132	0.458611	SHE10
YGL231C	-0.0942273	0.302692	-0.123729	0.24803	0.90277	EMC4
YGL232W	0.168439	0.0550284	0.102787	0.240412	0.568487	TAN1
YGL234W	0.0637137	0.379927	-0.211583	0.019943	0.0301787	ADE5,7
YGL238W	-0.245026	0.024095	-0.319212	0.00564013	0.525909	CSE1
YGL244W	0.219939	0.0285997	-0.00781299	0.945052	0.286822	RTF1
YGL245W	-0.033339	0.64553	-0.00687511	0.918936	0.599328	GUS1
YGL246C	0.298552	0.0143441	0.434366	0.00286866	0.413916	RAI1
YGL252C	0.0834417	0.252197	-0.0352978	0.676363	0.449045	RTG2
YGL253W	-0.181165	0.107993	-0.206123	0.0535826	0.914048	HXK2
YGL255W	0.969104	0.000527927	0.128976	0.22782	0.0888133	ZRT1
YGR001C	-0.295879	0.0100775	-0.0771339	0.431115	0.280222	YGR001C
YGR005C	0.0122718	0.88923	-0.0729373	0.499945	0.670257	TFG2
YGR006W	-0.397786	0.0319926	-0.492065	0.00860217	0.80017	PRP18
YGR007W	-0.0438046	0.578969	-0.171784	0.102748	0.281756	ECT1
YGR012W	-0.845818	0.000323329	-0.492894	0.00391798	0.0897118	YGR012W
YGR019W	-0.434588	0.00219912	-0.733551	0.00142924	0.210595	UGA1
YGR032W	-2.70273	0.000108397	-1.72832	6.7e-05	0.0793929	GSC2
YGR034W	0.425267	0.0109386	0.437309	0.00235842	0.961795	RPL26B
YGR038W	-0.465111	0.00207344	0.183355	0.0390773	0.0171949	ORM1
YGR040W	-0.11249	0.149395	-0.397776	0.0235834	0.269223	KSS1
YGR043C	-1.18428	0.000174855	-1.20493	0.00142924	0.955823	NQM1
YGR048W	-0.285863	0.0144266	-0.476402	0.00192023	0.269223	UFD1
YGR054W	0.022173	0.786258	0.0266078	0.715272	0.976964	YGR054W
YGR060W	-0.181363	0.153917	-0.0647975	0.635245	0.700828	ERG25
YGR061C	0.674498	0.000920439	0.43704	0.00237175	0.219728	ADE6
YGR080W	-0.358551	0.00824482	-0.455838	0.00298308	0.473471	TWF1
YGR082W	0.127175	0.140822	0.147313	0.379246	0.950714	TOM20
YGR083C	0.0788458	0.294052	0.141791	0.218643	0.712079	GCD2
YGR085C	0.553314	0.00788331	0.282308	0.0489887	0.482909	RPL11B
YGR086C	0.184587	0.0446448	0.14479	0.0703085	0.597286	PIL1
YGR088W	0.322194	0.0542731	-0.545398	0.0025189	0.0481107	CTT1
YGR090W	0.228267	0.0278871	0.171822	0.0395789	0.599328	UTP22
YGR094W	0.252958	0.0197648	0.381679	0.00301989	0.293215	VAS1
YGR100W	0.382919	0.011781	-0.0215321	0.948535	0.591207	MDR1
YGR103W	0.509408	0.00163525	0.608335	0.000656863	0.191053	NOP7
YGR111W	-0.409957	0.00269584	-0.640271	0.000729547	0.0906771	YGR111W
YGR116W	0.618948	0.00102956	0.490854	0.0015413	0.311962	SPT6
YGR117C	-0.131563	0.112813	0.0295644	0.753224	0.238117	YGR117C
YGR118W	0.34944	0.00639308	0.186605	0.171588	0.458611	RPS23A
YGR119C	0.0701024	0.409816	0.115381	0.251515	0.84129	NUP57
YGR122W	0.0665829	0.335621	0.169944	0.121769	0.293215	YGR122W
YGR123C	0.426023	0.00273935	0.42586	0.0047149	0.998523	PPT1
YGR124W	0.540422	0.00121557	0.627765	0.00064196	0.293533	ASN2
YGR128C	0.075637	0.287541	0.0947363	0.193018	0.688665	UTP8
YGR130C	0.675	0.000558144	0.417146	0.00414196	0.153376	YGR130C
YGR132C	-0.0599044	0.421892	0.0415336	0.562528	0.269223	PHB1
YGR135W	-0.0369507	0.643047	-0.0757273	0.30271	0.700828	PRE9
YGR145W	0.180459	0.0589323	0.146754	0.157444	0.863461	ENP2
YGR148C	0.1571	0.113162	0.203183	0.0650934	0.822144	RPL24B
YGR155W	0.0906127	0.210126	0.0311664	0.647177	0.233109	CYS4
YGR156W	0.184897	0.0834124	0.322212	0.0233306	0.599328	PTI1
YGR157W	0.497361	0.00164142	0.598244	0.00159828	0.417285	CHO2
YGR159C	0.771129	0.00170443	0.773265	0.000448798	0.995949	NSR1
YGR162W	0.737886	0.000529335	0.756376	0.000342913	0.822144	TIF4631
YGR165W	0.774745	0.000428024	0.979836	0.00175981	0.580402	MRPS35
YGR167W	0.103618	0.369995	0.0750799	0.412914	0.926154	CLC1
YGR172C	-0.232206	0.0469774	-0.0351157	0.719822	0.470886	YIP1
YGR173W	-0.0493049	0.488777	-0.0157188	0.818202	0.449045	RBG2
YGR175C	0.290068	0.0459968	0.633531	0.00792373	0.329711	ERG1
YGR177C	-0.983315	0.000424051	-0.912493	0.00123342	0.693586	ATF2
YGR178C	-0.27463	0.0143373	-0.475913	0.00211959	0.125456	PBP1
YGR180C	-0.755747	0.000471472	-0.604662	0.000977782	0.153376	RNR4
YGR184C	0.113161	0.385904	0.176062	0.132287	0.861915	UBR1
YGR185C	-0.0272008	0.69796	0.03268	0.643965	0.395057	TYS1
YGR186W	0.188994	0.0440141	0.00998752	0.914093	0.147084	TFG1
YGR187C	-0.34399	0.0221637	-0.280912	0.0186046	0.735356	HGH1
YGR192C	-0.183121	0.0375044	-0.282765	0.0227896	0.537564	TDH3
YGR193C	-0.182513	0.0372194	-0.213839	0.049331	0.787975	PDX1
YGR198W	0.297813	0.0162945	0.24426	0.100559	0.842505	YPP1
YGR199W	-0.630398	0.000972247	-0.316535	0.114144	0.395481	PMT6
YGR200C	-0.107102	0.167743	-0.108767	0.310308	0.995949	ELP2
YGR204W	-0.0375232	0.630357	-0.00483334	0.948535	0.770779	ADE3
YGR205W	-0.18833	0.162769	-0.120928	0.25735	0.848976	TDA10
YGR207C	-0.172775	0.0638026	-0.337332	0.00869841	0.351158	CIR1
YGR208W	-0.103789	0.210277	-0.436495	0.00473718	0.109303	SER2
YGR209C	0.272758	0.0324856	-0.865503	0.00625291	0.0986497	TRX2
YGR210C	-0.227191	0.0185318	-0.386125	0.00419381	0.109807	YGR210C
YGR211W	-0.0796019	0.29031	-0.207567	0.0269908	0.174742	ZPR1
YGR218W	-0.243515	0.021987	-0.469585	0.00157577	0.115064	CRM1
YGR229C	0.172606	0.0589323	-0.127613	0.139817	0.0793929	SMI1
YGR231C	-0.0739262	0.39057	0.0343862	0.80561	0.678753	PHB2
YGR234W	2.14829	5.25e-05	2.77523	5.5e-05	0.0183189	YHB1
YGR240C	0.0717367	0.361923	0.0188314	0.779471	0.589282	PFK1
YGR244C	-0.226529	0.0238093	-0.311156	0.0149219	0.611828	LSC2
YGR245C	0.783117	0.000407903	0.909391	0.000935475	0.477055	SDA1
YGR250C	-0.626089	0.0007988	-0.896091	0.0049501	0.427105	YGR250C
YGR253C	-0.117342	0.118719	-0.238438	0.0140435	0.0813898	PUP2
YGR254W	-0.647253	0.00613852	-0.859232	0.000638873	0.444127	ENO1
YGR261C	0.0654362	0.363805	-0.0234865	0.727726	0.19604	APL6
YGR262C	-0.142522	0.147649	-0.0858167	0.323765	0.797105	BUD32
YGR264C	0.137746	0.0823565	0.25825	0.0101783	0.0793929	MES1
YGR266W	0.0863163	0.296518	0.0346466	0.734273	0.759845	YGR266W
YGR267C	0.352089	0.00520605	0.553333	0.00158052	0.12868	FOL2
YGR277C	-0.421461	0.00754071	-0.565195	0.000909146	0.39537	CAB4
YGR282C	0.290239	0.596575	-0.425574	0.0285427	0.470886	BGL2
YGR284C	-0.576183	0.00121557	-0.587837	0.000921042	0.931944	ERV29
YGR285C	-0.0620463	0.376701	-0.0127914	0.854233	0.397974	ZUO1
YHL002W	-0.15168	0.106736	-0.265105	0.0109134	0.423869	HSE1
YHL003C	-0.0626778	0.605397	-0.120892	0.303307	0.875679	LAG1
YHL007C	-0.0270323	0.706074	-0.132006	0.107001	0.207864	STE20
YHL011C	0.00649049	0.929149	0.0723702	0.306246	0.147084	PRS3
YHL013C	-0.134668	0.256594	-0.501406	0.00213563	0.140465	OTU2
YHL015W	0.281531	0.00889924	0.25739	0.0141915	0.783277	RPS20
YHL020C	-0.157388	0.143866	-0.429063	0.0260876	0.399849	OPI1
YHL021C	-0.426025	0.00259379	-0.0809153	0.483019	0.134483	AIM17
YHL029C	-0.342656	0.00439776	-0.372795	0.0415752	0.914048	OCA5
YHL030W	-0.363262	0.0432311	-0.419955	0.00249138	0.846012	ECM29
YHL031C	-0.39788	0.00513154	-0.36997	0.00342015	0.850248	GOS1
YHL033C	0.431935	0.00611087	0.295347	0.0544973	0.586002	RPL8A
YHL034C	0.0749517	0.3393	-0.105089	0.23909	0.207864	SBP1
YHL039W	-0.00235076	0.982535	0.0664608	0.468435	0.802426	EFM1
YHR001W	-0.17486	0.0420568	-0.173804	0.070195	0.995949	OSH7
YHR003C	-0.190533	0.046459	-0.185881	0.0395789	0.975838	YHR003C
YHR005C	0.223539	0.0437097	0.136514	0.228415	0.677934	GPA1
YHR007C	0.110568	0.198438	-0.0219558	0.749503	0.334551	ERG11
YHR008C	-0.39445	0.00422796	-0.558897	0.00342015	0.444127	SOD2
YHR009C	-0.0892262	0.331424	-0.239541	0.0808995	0.569303	TDA3
YHR010W	0.237385	0.0328313	0.375685	0.00566162	0.427855	RPL27A
YHR012W	-0.344863	0.00908721	-0.282032	0.0648562	0.849004	VPS29
YHR013C	0.268973	0.0160735	0.269786	0.0187854	0.996928	ARD1
YHR016C	-0.149981	0.0663609	-0.0271727	0.767556	0.147084	YSC84
YHR019C	0.282301	0.00923226	0.329077	0.00458681	0.331834	DED81
YHR020W	-0.16805	0.0603178	-0.0599685	0.407026	0.254265	YHR020W
YHR025W	-0.398465	0.00323907	-0.202001	0.0235834	0.0475749	THR1
YHR027C	0.30374	0.00808868	0.229853	0.0177844	0.391157	RPN1
YHR028C	0.631066	0.00208018	0.850395	0.00170067	0.531222	DAP2
YHR029C	-0.710586	0.000582963	0.295643	0.00857503	0.00724804	YHI9
YHR030C	-0.808579	0.000775792	-0.800288	0.00267938	0.976964	SLT2
YHR037W	0.228779	0.0169993	0.0672671	0.32845	0.0183189	PUT2
YHR039C	0.129986	0.116361	0.117414	0.159129	0.924751	MSC7
YHR039C-A	0.256381	0.0497841	-0.257872	0.126897	0.290294	VMA10
YHR042W	0.0568802	0.558737	0.137516	0.2338	0.775015	NCP1
YHR047C	-0.837916	0.000437595	-0.399471	0.00527	0.04359	AAP1
YHR049W	-0.440829	0.00311785	-0.852338	0.000267287	0.0393217	FSH1
YHR052W	0.501352	0.0017236	0.433666	0.00220339	0.452121	CIC1
YHR058C	-0.202843	0.0830124	-0.553197	0.0261592	0.425952	MED6
YHR060W	0.160404	0.076477	0.0974094	0.443542	0.879101	VMA22
YHR063C	-0.109073	0.172583	-0.143667	0.0836429	0.712345	PAN5
YHR064C	-0.100809	0.231082	-0.0695954	0.304776	0.712079	SSZ1
YHR065C	-0.160298	0.0554805	-0.0461263	0.613513	0.392727	RRP3
YHR068W	0.0821562	0.248621	0.12505	0.0977709	0.346026	DYS1
YHR069C	0.157309	0.1732	0.440944	0.0274319	0.443378	RRP4
YHR070W	-0.0015786	0.982535	0.00253682	0.978911	0.986303	TRM5
YHR073W	-0.00653443	0.940464	0.00690639	0.9455	0.931944	OSH3
YHR074W	0.162046	0.0595688	0.163185	0.0982934	0.995949	QNS1
YHR076W	0.104876	0.157001	0.098683	0.217204	0.945312	PTC7
YHR081W	0.41625	0.016395	0.562853	0.00635234	0.583606	LRP1
YHR085W	0.12082	0.206962	0.0781901	0.429613	0.857163	IPI1
YHR087W	0.57369	0.0579666	-0.60393	0.0187544	0.126222	RTC3
YHR088W	0.353195	0.00686528	0.438753	0.0038945	0.655453	RPF1
YHR089C	0.390074	0.00535396	0.529305	0.00115897	0.225653	GAR1
YHR094C	-0.00337378	0.976792	0.260859	0.0183367	0.307699	HXT1
YHR097C	0.149082	0.200448	-0.483722	0.0172175	0.20161	YHR097C
YHR098C	0.116832	0.117445	-0.107133	0.392667	0.286822	SFB3
YHR099W	0.0859833	0.377322	0.16073	0.30808	0.846012	TRA1
YHR101C	-0.312742	0.0744309	-0.133957	0.219296	0.599328	BIG1
YHR104W	-0.935805	0.000247032	-1.56582	6.7e-05	0.0171949	GRE3
YHR107C	-0.0122137	0.87681	-0.119781	0.173846	0.43313	CDC12
YHR108W	0.0798832	0.281628	0.0220865	0.742149	0.254265	GGA2
YHR110W	0.494632	0.0031324	0.253542	0.111848	0.443378	ERP5
YHR111W	-0.581076	0.00121919	-0.223442	0.0194099	0.0468077	UBA4
YHR112C	-0.985856	0.000219409	-0.701249	0.000448798	0.0353027	YHR112C
YHR113W	-0.0663254	0.383852	-0.342911	0.0187544	0.225064	APE4
YHR114W	-0.217246	0.0317425	-0.807929	0.00157421	0.112856	BZZ1
YHR117W	-0.115259	0.120689	-0.12101	0.198237	0.975838	TOM71
YHR121W	-0.222343	0.0260167	-0.320195	0.00792373	0.336033	LSM12
YHR123W	-0.521817	0.00255585	-0.410865	0.00295574	0.430219	EPT1
YHR127W	0.137467	0.145669	0.0500815	0.618947	0.709697	YHR127W
YHR128W	-0.168526	0.0449496	-0.277228	0.010511	0.16662	FUR1
YHR132C	0.0964561	0.268361	-0.176453	0.130988	0.286822	ECM14
YHR135C	0.0585481	0.51772	-0.118874	0.402575	0.523693	YCK1
YHR137W	0.069159	0.452868	0.362257	0.004478	0.147084	ARO9
YHR141C	0.13218	0.28448	0.311527	0.0462201	0.559456	RPL42B
YHR146W	-0.0182121	0.799562	0.0394187	0.683679	0.712079	CRP1
YHR158C	0.0713971	0.335505	-0.0538843	0.549438	0.463598	KEL1
YHR163W	-0.239388	0.0421735	-0.319481	0.00554249	0.528948	SOL3
YHR165C	0.245788	0.0730445	0.239103	0.0725461	0.98931	PRP8
YHR169W	-0.328429	0.00791533	-0.0509486	0.588085	0.134383	DBP8
YHR170W	0.0154746	0.835483	0.0301152	0.727726	0.916909	NMD3
YHR171W	-0.178625	0.0550095	-0.333612	0.00971943	0.392243	ATG7
YHR174W	-0.123985	0.141897	-0.0147657	0.842019	0.304809	ENO2
YHR179W	-1.16755	0.000192546	-1.13883	0.000106033	0.770779	OYE2
YHR183W	-0.254618	0.0290509	-0.0776067	0.277655	0.172624	GND1
YHR188C	0.0435362	0.638369	0.0989754	0.249135	0.759099	GPI16
YHR190W	-0.147324	0.081173	-0.180447	0.0353946	0.678753	ERG9
YHR192W	-0.43419	0.00343575	-0.533217	0.0038945	0.581553	YHR192W
YHR193C	0.106029	0.34886	-0.00306737	0.978801	0.688665	EGD2
YHR196W	-0.0415185	0.56468	0.111112	0.249445	0.323315	UTP9
YHR197W	0.127875	0.111801	0.224425	0.0622619	0.515297	RIX1
YHR200W	-0.166825	0.277021	-0.464432	0.0113851	0.472685	RPN10
YHR201C	0.344158	0.00802464	0.240179	0.0153361	0.379752	PPX1
YHR203C	0.25687	0.0137226	0.322349	0.00684121	0.521253	RPS4B
YHR206W	0.0309134	0.853728	-0.135588	0.171232	0.58003	SKN7
YHR208W	-0.330181	0.0176947	0.130235	0.0891431	0.0782234	BAT1
YIL004C	0.107224	0.421892	-0.243488	0.0525269	0.325146	BET1
YIL018W	0.214531	0.0243505	0.256236	0.0122243	0.466414	RPL2B
YIL020C	-0.00164276	0.981141	-0.0334538	0.699701	0.759099	HIS6
YIL021W	0.116528	0.154761	0.0615894	0.434491	0.651652	RPB3
YIL022W	-0.000726628	0.992249	-0.0945612	0.182763	0.17806	TIM44
YIL027C	-0.232411	0.0313768	-0.166733	0.217204	0.789889	KRE27
YIL030C	-0.149748	0.343651	-0.0395253	0.572127	0.712079	SSM4
YIL033C	-0.246248	0.013662	-0.434207	0.00185156	0.0181001	BCY1
YIL034C	-0.00875919	0.916761	0.0363921	0.618947	0.665562	CAP2
YIL035C	-0.175284	0.0483626	0.0158301	0.880241	0.36655	CKA1
YIL036W	-0.11479	0.191221	-0.432547	0.00801549	0.156246	CST6
YIL038C	0.201717	0.0327506	0.0485925	0.549438	0.318501	NOT3
YIL039W	-0.13755	0.0912461	0.126909	0.255376	0.175947	TED1
YIL041W	-0.209961	0.0233561	-0.199576	0.026392	0.831974	GVP36
YIL043C	0.100291	0.172272	0.226111	0.0269164	0.224878	CBR1
YIL047C	-0.289081	0.0196596	-0.46112	0.00172798	0.350917	SYG1
YIL051C	-0.628594	0.000920439	-0.554831	0.00105668	0.428082	MMF1
YIL053W	-0.0890046	0.215524	-0.0715954	0.356653	0.879101	RHR2
YIL063C	-0.266778	0.0120846	-0.458382	0.00215128	0.147084	YRB2
YIL069C	0.271015	0.00980451	0.240068	0.0177122	0.751995	RPS24B
YIL070C	-0.268146	0.0109386	-0.314661	0.0960489	0.877874	MAM33
YIL074C	0.366137	0.00453329	0.688996	0.000628094	0.0474686	SER33
YIL075C	-0.0456982	0.590107	-0.0668828	0.334496	0.889496	RPN2
YIL076W	0.235069	0.0334049	0.167515	0.0606158	0.596684	SEC28
YIL078W	0.424955	0.00217717	0.408722	0.00341299	0.822144	THS1
YIL083C	-0.232558	0.0163473	-0.0365585	0.819849	0.528898	CAB2
YIL090W	-0.311705	0.0437097	-0.239714	0.0191173	0.755119	ICE2
YIL091C	-0.0778088	0.314302	-0.0285722	0.76064	0.740829	UTP25
YIL094C	-0.808721	0.000655689	-0.504951	0.00227154	0.114202	LYS12
YIL105C	-0.0658929	0.363881	-0.267173	0.0133999	0.101839	SLM1
YIL108W	-0.60938	0.000729899	-0.589327	0.000700186	0.723526	YIL108W
YIL109C	0.137891	0.116572	0.0456329	0.505358	0.387883	SEC24
YIL115C	-0.0893112	0.248724	-0.0347722	0.613513	0.417285	NUP159
YIL116W	0.505042	0.00160985	0.73595	0.000356585	0.0353348	HIS5
YIL118W	0.0837944	0.331595	0.0344886	0.822931	0.880806	RHO3
YIL124W	-0.0508295	0.526395	-0.231974	0.0762895	0.408488	AYR1
YIL125W	0.526195	0.00106955	0.238327	0.026392	0.0520932	KGD1
YIL126W	0.43512	0.00283797	0.4241	0.00535548	0.938386	STH1
YIL129C	0.114316	0.508399	0.273846	0.0807472	0.680247	TAO3
YIL130W	-0.0803647	0.394608	-0.249161	0.0274319	0.368667	ASG1
YIL133C	0.0784286	0.290008	0.114233	0.285806	0.822217	RPL16A
YIL136W	-0.284239	0.00898661	-0.981323	0.000189365	0.014058	OM45
YIL137C	0.288639	0.00929788	0.0335312	0.649547	0.0793929	TMA108
YIL138C	-0.141682	0.169331	-0.564477	0.00247421	0.191053	TPM2
YIL142W	0.0982305	0.204058	0.0737826	0.293984	0.75176	CCT2
YIL145C	-0.0603432	0.574869	-0.105776	0.287975	0.870564	PAN6
YIL149C	0.326887	0.100279	0.234018	0.155016	0.867788	MLP2
YIL155C	0.301785	0.010469	0.0409269	0.577876	0.0986497	GUT2
YIL156W-B	-0.832573	0.00104046	-0.748531	0.000444313	0.686714	YIL156W-B
YIL157C	-0.00398003	0.981096	0.0924053	0.217204	0.726895	COA1
YIR003W	0.219446	0.0196989	0.274836	0.0342335	0.787215	AIM21
YIR004W	-0.0387791	0.617866	0.081947	0.29535	0.24355	DJP1
YIR006C	0.174014	0.0830298	0.146858	0.0699176	0.828786	PAN1
YIR012W	-0.213093	0.0453124	-0.309041	0.0412067	0.722158	SQT1
YIR022W	-0.21608	0.105915	-0.218127	0.019087	0.995949	SEC11
YIR026C	0.695684	0.00211785	0.624744	0.000600676	0.660739	YVH1
YIR036C	-0.314402	0.00635717	-0.33614	0.0204003	0.850248	IRC24
YIR037W	-0.507341	0.00254067	-0.816711	0.000803869	0.140465	HYR1
YIR038C	0.193947	0.0343536	0.0596081	0.387297	0.144789	GTT1
YJL001W	0.0551723	0.547195	-0.250953	0.0368245	0.147084	PRE3
YJL002C	0.480377	0.00260734	0.265911	0.0172065	0.199571	OST1
YJL008C	0.168829	0.0502557	0.261429	0.0122657	0.224878	CCT8
YJL010C	0.190164	0.044524	0.0459302	0.635245	0.327134	NOP9
YJL011C	-0.373034	0.0384954	-0.335541	0.0382452	0.926154	RPC17
YJL012C	0.446999	0.00334761	0.416378	0.00380558	0.812001	VTC4
YJL014W	0.229181	0.0224157	0.269295	0.00864282	0.504236	CCT3
YJL016W	-0.284772	0.0122588	-0.636214	0.00503673	0.167199	YJL016W
YJL020C	-0.00848079	0.908292	-0.372166	0.00380558	0.021294	BBC1
YJL024C	-0.138379	0.195839	-0.0412876	0.710854	0.739967	APS3
YJL026W	-0.556325	0.00181108	-0.61739	0.00116456	0.75176	RNR2
YJL029C	-0.100634	0.328768	-0.0720613	0.312633	0.873589	VPS53
YJL031C	-0.101149	0.23562	0.111118	0.5414	0.487052	BET4
YJL034W	-0.734312	0.000519974	-0.953308	0.000368192	0.145485	KAR2
YJL036W	-0.174595	0.0740888	-0.0406832	0.730268	0.536602	SNX4
YJL039C	0.170026	0.0474543	-0.0100154	0.900374	0.136323	NUP192
YJL041W	0.0762591	0.378058	0.014751	0.831559	0.562751	NSP1
YJL042W	0.181191	0.106546	-0.0114874	0.923847	0.488736	MHP1
YJL050W	0.48263	0.00168137	0.381864	0.00301989	0.194936	MTR4
YJL052W	-0.947682	0.000411951	-1.41013	6.7e-05	0.0744062	TDH1
YJL053W	-0.118599	0.113588	-0.192342	0.0462201	0.525257	PEP8
YJL054W	-0.0588434	0.39544	-0.128415	0.20896	0.403528	TIM54
YJL055W	-0.563395	0.00203985	-0.57685	0.00380558	0.950714	YJL055W
YJL060W	0.437073	0.00687416	0.435675	0.0085412	0.996928	BNA3
YJL066C	-0.807301	0.000462368	-0.831278	0.000437821	0.835923	MPM1
YJL068C	-0.586141	0.00107288	-0.779534	0.000922347	0.320617	YJL068C
YJL069C	-0.0766247	0.420982	-0.0418849	0.636435	0.855929	UTP18
YJL070C	0.187031	0.210876	-0.328871	0.0172285	0.154138	YJL070C
YJL074C	0.516361	0.00119815	0.340131	0.00438791	0.0386335	SMC3
YJL076W	0.234174	0.0275212	0.0251002	0.866459	0.590442	NET1
YJL080C	0.270388	0.0129365	0.112104	0.130901	0.132858	SCP160
YJL084C	0.200083	0.134413	-0.0185335	0.869879	0.43313	ALY2
YJL088W	-1.77027	8.22e-05	-0.789817	0.000722426	0.0353348	ARG3
YJL098W	0.372001	0.00374405	0.495228	0.00949918	0.458611	SAP185
YJL101C	1.08045	0.000323329	0.929962	0.000747544	0.591467	GSH1
YJL104W	-0.261886	0.0147506	-0.140028	0.107905	0.322402	PAM16
YJL109C	0.249706	0.0439864	0.256631	0.0124823	0.980892	UTP10
YJL111W	0.313447	0.00630098	0.23879	0.0187854	0.39537	CCT7
YJL115W	-0.0419287	0.576412	-0.166409	0.206448	0.582394	ASF1
YJL117W	-0.441484	0.0322502	-0.405128	0.011696	0.922342	PHO86
YJL121C	0.097	0.448658	-0.340552	0.00765507	0.134483	RPE1
YJL122W	0.62869	0.0022312	0.512483	0.0218661	0.720275	ALB1
YJL123C	-0.116623	0.123555	-0.25537	0.0190244	0.213874	MTC1
YJL124C	0.510348	0.00440276	0.390509	0.00605832	0.521253	LSM1
YJL125C	-0.0741707	0.361254	-0.149571	0.350172	0.787215	GCD14
YJL128C	-0.156053	0.175027	-0.335768	0.0306739	0.518966	PBS2
YJL130C	0.293392	0.033892	0.486522	0.00213563	0.37129	URA2
YJL138C	-0.112223	0.149853	-0.0913334	0.249135	0.850041	TIF2
YJL140W	-0.0458275	0.593668	0.0257338	0.80561	0.733095	RPB4
YJL141C	-0.51084	0.00241154	-0.669112	0.00515249	0.502547	YAK1
YJL143W	-0.00906963	0.906956	0.00853376	0.900374	0.759099	TIM17
YJL148W	0.380621	0.00422796	0.367865	0.0204254	0.953901	RPA34
YJL153C	0.220371	0.0541506	-0.262266	0.0122778	0.0546504	INO1
YJL154C	-0.0232349	0.815246	-0.207944	0.025524	0.226876	VPS35
YJL159W	-0.782273	0.00217717	-1.15449	0.000837226	0.355953	HSP150
YJL167W	-0.0064235	0.931998	-0.118886	0.155016	0.224878	ERG20
YJL168C	0.182601	0.0593183	0.271295	0.0302218	0.473471	SET2
YJL171C	-0.156116	0.0619688	-0.0536448	0.54227	0.436358	YJL171C
YJL172W	-0.614551	0.0010712	-0.727769	0.000448798	0.31591	CPS1
YJL173C	-0.0901127	0.415726	-0.202966	0.0869024	0.678753	RFA3
YJL177W	0.146282	0.106629	0.315992	0.0085412	0.210595	RPL17B
YJL183W	-0.025722	0.730475	0.305561	0.0101424	0.0524984	MNN11
YJL186W	0.365609	0.0044655	0.397465	0.00372108	0.700828	MNN5
YJL190C	0.190002	0.0345594	0.307345	0.00778205	0.178736	RPS22A
YJL191W	0.206764	0.0342781	0.279255	0.00792373	0.463598	RPS14B
YJL196C	-0.423512	0.0244405	-0.108176	0.454199	0.39537	ELO1
YJL200C	-0.374335	0.0225412	0.0240624	0.854233	0.245975	ACO2
YJL201W	-0.30219	0.00741408	-0.32924	0.0172285	0.593561	ECM25
YJL207C	0.267751	0.0553093	0.333946	0.00792373	0.804723	LAA1
YJR001W	0.0838647	0.618968	0.248924	0.0572354	0.599328	AVT1
YJR002W	0.240484	0.0261509	0.228073	0.0147932	0.907701	MPP10
YJR003C	0.0713409	0.412697	-0.0288212	0.845068	0.753363	YJR003C
YJR006W	-0.159561	0.0549216	-0.292543	0.206016	0.777033	POL31
YJR007W	0.361369	0.00400187	0.315283	0.01035	0.60694	SUI2
YJR009C	-0.427854	0.00630098	-0.568674	0.00105668	0.449475	TDH2
YJR014W	-0.122217	0.107513	-0.179344	0.0362061	0.282734	TMA22
YJR016C	0.123071	0.130592	0.80401	0.000361519	0.0181001	ILV3
YJR024C	0.205777	0.0375044	0.147089	0.072224	0.599328	MDE1
YJR025C	-0.546964	0.00246842	-0.449833	0.0154843	0.706602	BNA1
YJR031C	0.208508	0.0441826	0.0719492	0.529843	0.590303	GEA1
YJR032W	-0.342537	0.00692414	-0.376841	0.0140435	0.777898	CPR7
YJR042W	-0.016403	0.841633	0.12746	0.128419	0.252851	NUP85
YJR045C	-0.388696	0.00568585	-0.394154	0.00249138	0.966851	SSC1
YJR059W	0.0849877	0.263763	-0.255329	0.0172065	0.0744062	PTK2
YJR060W	-0.424375	0.00227968	-0.398194	0.0049501	0.815029	CBF1
YJR064W	0.256812	0.0298632	0.184787	0.0295389	0.509992	CCT5
YJR065C	-0.12258	0.205287	-0.12206	0.157444	0.997629	ARP3
YJR068W	-0.140074	0.172927	-0.00488954	0.955559	0.442146	RFC2
YJR069C	0.192907	0.0470632	0.0828485	0.255376	0.425952	HAM1
YJR070C	0.2597	0.0150156	0.115183	0.12716	0.172822	LIA1
YJR072C	-0.490193	0.00264158	-0.514396	0.00684121	0.916003	NPA3
YJR073C	0.267752	0.0281479	0.312249	0.00822895	0.741929	OPI3
YJR074W	-0.372898	0.00878384	-0.729711	0.00341299	0.224378	MOG1
YJR075W	0.0564142	0.420922	0.192761	0.161011	0.52004	HOC1
YJR076C	-0.0335838	0.65694	-0.0937285	0.191796	0.395481	CDC11
YJR077C	-0.0113168	0.887123	-0.261153	0.0113244	0.0806349	MIR1
YJR084W	-0.203983	0.0247274	-0.122196	0.414826	0.771356	YJR084W
YJR086W	-0.100636	0.230451	-0.0735116	0.354147	0.857163	STE18
YJR088C	-0.0963374	0.190628	-0.212903	0.193617	0.742459	EMC2
YJR091C	-0.593129	0.00176372	-0.616763	0.030671	0.966851	JSN1
YJR094W-A	0.290204	0.0642753	0.261432	0.0481132	0.944433	RPL43B
YJR103W	-0.975044	0.000244735	-0.882065	0.000368192	0.479619	URA8
YJR105W	-0.202886	0.0388509	-0.320992	0.00637426	0.24355	ADO1
YJR109C	0.109664	0.385673	0.517756	0.00156141	0.172624	CPA2
YJR117W	-0.237057	0.0377011	-0.285756	0.0085412	0.712345	STE24
YJR121W	0.429787	0.00747968	0.156459	0.0770573	0.172624	ATP2
YJR123W	0.234979	0.016673	0.240523	0.0191173	0.949365	RPS5
YJR125C	-0.123467	0.130052	-0.129928	0.322542	0.986093	ENT3
YJR132W	0.0547078	0.571562	0.166782	0.202607	0.66	NMD5
YJR133W	-0.583717	0.000872936	-0.787494	0.000439172	0.151575	XPT1
YJR134C	-0.119416	0.250342	-0.276096	0.165426	0.655453	SGM1
YJR137C	1.99904	0.000108397	2.31706	7.88e-05	0.31591	MET5
YJR139C	-0.139918	0.184856	-0.211481	0.0204856	0.728771	HOM6
YJR142W	0.427501	0.00870707	0.290303	0.0142416	0.459285	YJR142W
YJR143C	-0.00424255	0.964809	-0.00159275	0.984727	0.995949	PMT4
YJR144W	0.771457	0.000529335	0.668461	0.000925813	0.473471	MGM101
YJR145C	0.25687	0.0137226	0.322349	0.00684121	0.521253	RPS4A
YJR148W	-0.719118	0.000587255	0.120052	0.287731	0.04359	BAT2
YKL006C-A	-0.196223	0.0528869	-0.0846907	0.404496	0.495671	SFT1
YKL006W	0.555179	0.00119815	0.811159	0.000922347	0.31591	RPL14A
YKL007W	-0.104745	0.185179	-0.166974	0.128527	0.677934	CAP1
YKL008C	-0.174254	0.197027	-0.0833404	0.551559	0.804723	LAC1
YKL009W	0.361317	0.0039722	0.353772	0.0136243	0.966851	MRT4
YKL010C	-0.000455455	0.995446	-0.122244	0.160533	0.43313	UFD4
YKL012W	-0.062764	0.529968	0.230415	0.114499	0.438018	PRP40
YKL013C	-0.292222	0.0167586	-0.269717	0.0233306	0.914048	ARC19
YKL014C	0.128117	0.16108	0.22784	0.0474971	0.607096	URB1
YKL016C	0.950524	0.000423365	0.741419	0.000649028	0.271685	ATP7
YKL021C	0.0112205	0.897662	0.191899	0.0275308	0.134483	MAK11
YKL024C	-0.952637	0.000291597	-1.11683	0.000139523	0.250807	URA6
YKL027W	-0.360581	0.00797304	-0.392749	0.00586432	0.860469	YKL027W
YKL028W	-0.162803	0.126	0.0314819	0.839834	0.5831	TFA1
YKL029C	0.255204	0.0143373	0.842959	0.000494591	0.0230458	MAE1
YKL033W-A	0.292446	0.0195575	0.314109	0.00598711	0.899792	YKL033W-A
YKL035W	-0.128034	0.119895	-0.593671	0.000868291	0.0393217	UGP1
YKL039W	0.00134773	0.984831	-0.0900414	0.399408	0.591298	PTM1
YKL040C	-0.0269663	0.721414	0.00356472	0.97132	0.879101	NFU1
YKL054C	-0.429302	0.00216353	-0.399457	0.0452131	0.928284	DEF1
YKL056C	-0.0652708	0.561239	-0.38452	0.0186882	0.280222	TMA19
YKL057C	0.156791	0.06324	0.144023	0.0998257	0.915684	NUP120
YKL060C	-0.0717334	0.33354	-0.0827183	0.235906	0.877863	FBA1
YKL067W	-0.113172	0.15623	-0.477733	0.00131319	0.0182174	YNK1
YKL073W	-0.338771	0.00916612	-0.634082	0.00267938	0.230891	LHS1
YKL077W	0.213429	0.0375044	-0.0129548	0.900048	0.224878	YKL077W
YKL078W	0.206806	0.052429	0.453366	0.0115117	0.407233	DHR2
YKL080W	0.0265341	0.752686	0.154333	0.0630548	0.323315	VMA5
YKL081W	0.358284	0.00896986	0.537221	0.0010756	0.312871	TEF4
YKL085W	0.133358	0.4373	-0.0885954	0.381517	0.536493	MDH1
YKL094W	-0.424581	0.00248679	-0.454941	0.00169165	0.569303	YJU3
YKL096W	-0.451303	0.00539654	-0.206248	0.0612876	0.225221	CWP1
YKL100C	0.204414	0.0730489	-0.0223245	0.752693	0.319939	YKL100C
YKL103C	-0.608989	0.000703288	-0.960611	0.000178387	0.0123779	LAP4
YKL104C	-0.030808	0.654672	-0.260817	0.0122243	0.0474686	GFA1
YKL105C	0.254656	0.0243201	0.338554	0.0163051	0.535785	YKL105C
YKL112W	-0.241295	0.0143982	-0.24273	0.0164442	0.988455	ABF1
YKL113C	0.60096	0.00124213	0.591173	0.00332946	0.950714	RAD27
YKL114C	-0.186921	0.0403786	0.0428582	0.777051	0.457895	APN1
YKL117W	-0.191692	0.0486221	-0.478609	0.00385859	0.191292	SBA1
YKL120W	-0.679969	0.00850839	0.25992	0.0269164	0.0692866	OAC1
YKL126W	-0.0373334	0.607235	-0.0608904	0.518173	0.887905	YPK1
YKL127W	0.0999467	0.166652	0.252901	0.0106553	0.0130791	PGM1
YKL128C	0.152392	0.188534	0.273116	0.0725519	0.725306	PMU1
YKL130C	-0.463592	0.00297066	-0.382226	0.0647826	0.787405	SHE2
YKL135C	-0.178837	0.0558046	-0.238257	0.0672316	0.74534	APL2
YKL140W	-0.206768	0.0276113	-0.360999	0.00567032	0.242802	TGL1
YKL142W	-0.698054	0.000715881	-0.720466	0.000437821	0.858831	MRP8
YKL143W	0.0643198	0.499185	0.0414327	0.677523	0.914626	LTV1
YKL145W	0.00563173	0.940135	0.106444	0.142335	0.169366	RPT1
YKL150W	0.459891	0.0026166	0.284	0.0301403	0.329711	MCR1
YKL151C	-0.927318	0.000291597	-1.28722	0.000515481	0.176867	YKL151C
YKL152C	-0.0945892	0.378058	-0.0937324	0.195776	0.996928	GPM1
YKL157W	0.156825	0.0696207	-0.127846	0.168498	0.172091	APE2
YKL164C	0.258867	0.0285997	0.00242651	0.989764	0.570011	PIR1
YKL165C	0.212644	0.108811	-0.00259151	0.97132	0.384859	MCD4
YKL172W	0.487222	0.00185154	0.391192	0.00709462	0.527549	EBP2
YKL173W	-0.0680843	0.43609	-0.399224	0.0387364	0.434426	SNU114
YKL175W	0.302715	0.0239109	0.232105	0.173145	0.865975	ZRT3
YKL179C	0.124813	0.211291	0.0763151	0.617975	0.872484	COY1
YKL180W	0.191264	0.15009	0.358142	0.00605832	0.473471	RPL17A
YKL181W	0.0493023	0.474203	0.192413	0.0368245	0.140847	PRS1
YKL182W	0.409937	0.00478016	0.399696	0.00244211	0.936424	FAS1
YKL189W	-0.258354	0.025741	-0.480613	0.0113058	0.413916	HYM1
YKL190W	-0.00794887	0.940135	0.0764656	0.404496	0.641362	CNB1
YKL191W	0.00852968	0.909825	0.136257	0.0865147	0.134483	DPH2
YKL193C	0.118262	0.212569	-0.334496	0.0150476	0.107498	SDS22
YKL195W	-0.0266101	0.699309	-0.159621	0.131475	0.323315	MIA40
YKL196C	-0.276427	0.012358	-0.390531	0.00329852	0.256849	YKT6
YKL204W	-0.176431	0.0717799	-0.282327	0.030426	0.582852	EAP1
YKL205W	-0.0670323	0.508239	-0.161602	0.0454917	0.597998	LOS1
YKL210W	-0.261999	0.0135605	-0.182126	0.0324627	0.270202	UBA1
YKL211C	-0.175885	0.0438721	-0.0236079	0.822899	0.331834	TRP3
YKL212W	0.0617131	0.399191	0.0644412	0.34114	0.97608	SAC1
YKL213C	-0.121371	0.140822	-0.286055	0.034957	0.30062	DOA1
YKL215C	-0.119853	0.126329	-0.347994	0.00466383	0.0865877	OXP1
YKL216W	0.477726	0.00217717	0.708183	0.00109267	0.295063	URA1
YKR001C	0.10784	0.159143	0.0197048	0.767556	0.125826	VPS1
YKR003W	0.114678	0.174497	0.0332647	0.758336	0.762075	OSH6
YKR006C	0.362645	0.00414223	0.238737	0.0833204	0.498873	MRPL13
YKR008W	0.164208	0.07381	0.161811	0.051138	0.986303	RSC4
YKR014C	-0.138672	0.138281	-0.261865	0.0136741	0.378962	YPT52
YKR016W	0.341224	0.00448422	0.0580231	0.425093	0.0546504	FCJ1
YKR018C	-0.052537	0.461816	-0.110598	0.179845	0.569675	YKR018C
YKR025W	-0.235941	0.020278	-0.244211	0.0424609	0.944433	RPC37
YKR026C	0.0649906	0.419031	0.0640681	0.356977	0.995949	GCN3
YKR038C	-0.125683	0.107636	-0.219749	0.157545	0.720776	KAE1
YKR043C	-0.200772	0.033107	-0.25108	0.0154843	0.583589	SHB17
YKR046C	-0.790888	0.000378061	-1.12397	0.000411603	0.157074	PET10
YKR048C	-0.21432	0.0281479	-0.151794	0.0678477	0.451495	NAP1
YKR059W	-0.112223	0.149853	-0.0913334	0.249135	0.850041	TIF1
YKR062W	-0.0685414	0.34728	-0.188785	0.0365647	0.294454	TFA2
YKR065C	0.116097	0.15009	-0.118478	0.156245	0.191194	PAM17
YKR066C	-0.554443	0.00259869	-0.640081	0.000697324	0.611828	CCP1
YKR067W	-0.501144	0.00632617	-0.806573	0.00216302	0.293533	GPT2
YKR068C	-0.0900107	0.415226	-0.120965	0.264568	0.917886	BET3
YKR080W	-0.927461	0.000291597	-0.967199	0.000893318	0.690129	MTD1
YKR081C	0.038693	0.652227	0.188781	0.0505757	0.348409	RPF2
YKR082W	0.0190438	0.828579	-0.0395506	0.643965	0.71151	NUP133
YKR084C	-0.291429	0.0138932	-0.139072	0.070055	0.224878	HBS1
YKR089C	-0.421116	0.00943829	-0.652385	0.00437827	0.405631	TGL4
YKR092C	0.00231009	0.975525	0.0251909	0.818173	0.914048	SRP40
YKR095W	0.267025	0.0286875	0.166056	0.109561	0.523693	MLP1
YLL001W	0.099836	0.181988	0.0621191	0.391055	0.642008	DNM1
YLL008W	0.208843	0.0284219	0.239	0.0129439	0.583589	DRS1
YLL011W	0.0430201	0.564736	-0.071259	0.349919	0.38523	SOF1
YLL013C	-0.0439366	0.602263	-0.153406	0.240496	0.678753	PUF3
YLL015W	0.0974404	0.37713	0.0327031	0.688868	0.772062	BPT1
YLL018C	-0.285405	0.00879096	-0.271413	0.00854909	0.739687	DPS1
YLL021W	0.189105	0.0483626	0.189481	0.0393514	0.997466	SPA2
YLL022C	-0.0883705	0.228644	-0.044431	0.553445	0.589747	HIF1
YLL024C	-0.485077	0.00223225	-0.411217	0.00339301	0.579203	SSA2
YLL026W	-1.37473	0.00013125	-1.99922	6.7e-05	0.0177176	HSP104
YLL029W	-0.139764	0.092197	-0.319853	0.0315848	0.359069	FRA1
YLL031C	-0.121952	0.440481	-0.00985333	0.918563	0.759099	GPI13
YLL032C	-0.382387	0.084252	-0.117136	0.199136	0.490367	YLL032C
YLL034C	0.326513	0.013662	0.29955	0.0280829	0.897367	RIX7
YLL036C	0.0298826	0.680758	0.0336313	0.796952	0.991137	PRP19
YLL040C	0.179111	0.125446	0.0207303	0.832559	0.521015	VPS13
YLL045C	0.215373	0.0630752	0.322144	0.0085412	0.560091	RPL8B
YLL048C	-0.0315927	0.759972	0.0095692	0.889592	0.787975	YBT1
YLL050C	-0.183192	0.0401791	-0.239809	0.0194446	0.583589	COF1
YLR002C	0.137394	0.0902761	0.207369	0.0597701	0.612123	NOC3
YLR003C	0.0589645	0.56255	0.0374855	0.637444	0.914048	CMS1
YLR017W	0.0104059	0.88878	0.243972	0.0130733	0.0353027	MEU1
YLR018C	-0.0935822	0.194487	-0.247086	0.121194	0.557028	POM34
YLR022C	-0.132184	0.151236	-0.253264	0.0837844	0.642903	SDO1
YLR025W	-0.446139	0.00702745	-0.485441	0.00237175	0.850266	SNF7
YLR026C	-0.0998889	0.238307	-0.222096	0.0960791	0.549489	SED5
YLR027C	0.0782435	0.281556	0.313037	0.00599429	0.0487195	AAT2
YLR028C	-0.0232566	0.759066	-0.1588	0.0953201	0.408488	ADE16
YLR029C	0.327779	0.0129972	0.393743	0.00959164	0.790289	RPL15A
YLR033W	0.232709	0.0394205	0.119711	0.159129	0.459285	RSC58
YLR044C	-0.313582	0.00652665	-0.351275	0.00466081	0.527549	PDC1
YLR045C	0.0726241	0.294816	-0.125938	0.178333	0.170089	STU2
YLR048W	0.465314	0.00994587	0.299426	0.00864282	0.310728	RPS0B
YLR052W	-0.00199237	0.98148	0.322042	0.0227896	0.166705	IES3
YLR056W	-0.178012	0.238766	-0.333053	0.023401	0.629392	ERG3
YLR058C	-0.174497	0.0647309	-0.244471	0.028958	0.681714	SHM2
YLR059C	-0.003324	0.969853	-0.137927	0.217204	0.630319	REX2
YLR060W	0.0165646	0.811413	-0.0386174	0.602063	0.463598	FRS1
YLR061W	0.270841	0.0130178	0.225564	0.015879	0.452264	RPL22A
YLR065C	-0.109723	0.486947	0.0160542	0.904382	0.712079	YLR065C
YLR075W	0.231937	0.0185838	0.28842	0.0116139	0.590303	RPL10
YLR077W	-0.0241885	0.740757	-0.164536	0.255376	0.591467	FMP25
YLR078C	-0.211976	0.0240105	-0.327141	0.0124621	0.333325	BOS1
YLR083C	0.210067	0.0290025	0.378256	0.00449594	0.182887	EMP70
YLR088W	0.0127973	0.857725	-0.0188868	0.888445	0.893588	GAA1
YLR089C	-0.179212	0.0530106	0.314647	0.00766683	0.026544	ALT1
YLR090W	0.248462	0.020278	0.195831	0.122625	0.799699	XDJ1
YLR093C	-0.138353	0.0923839	-0.315661	0.0190244	0.433932	NYV1
YLR100W	-0.211953	0.0463033	-0.228109	0.0233789	0.917886	ERG27
YLR106C	0.155288	0.294767	0.379269	0.00552362	0.417285	MDN1
YLR113W	-0.120633	0.111382	-0.134899	0.0888409	0.846012	HOG1
YLR114C	0.172105	0.141531	0.305544	0.00908907	0.506788	AVL9
YLR115W	-0.0307398	0.683029	0.169918	0.0385639	0.10021	CFT2
YLR118C	-0.133224	0.122652	-0.461637	0.00333099	0.121688	YLR118C
YLR129W	0.131563	0.14454	0.164112	0.102058	0.877874	DIP2
YLR133W	-0.233004	0.016148	-0.391176	0.00294869	0.052726	CKI1
YLR143W	0.500571	0.00160297	0.545325	0.00540607	0.754788	YLR143W
YLR148W	-0.184434	0.0344329	-0.370159	0.00468143	0.120661	PEP3
YLR150W	-0.0165056	0.854387	0.108104	0.442153	0.725306	STM1
YLR153C	-0.111207	0.192199	-0.160994	0.0729832	0.437393	ACS2
YLR163C	0.0737632	0.295019	0.0866905	0.286289	0.907867	MAS1
YLR170C	-0.0855634	0.266906	-0.04365	0.742149	0.873629	APS1
YLR172C	-0.28682	0.0125947	-0.247435	0.0481132	0.831974	DPH5
YLR175W	0.463403	0.00181152	0.553633	0.00158652	0.468715	CBF5
YLR178C	-1.27375	0.00011302	-1.5999	0.000132492	0.151033	TFS1
YLR179C	-0.894813	0.000314779	-0.95692	0.000492086	0.759664	YLR179C
YLR180W	0.858928	0.000494263	1.3101	0.000132492	0.0601569	SAM1
YLR181C	-0.137266	0.106811	-0.117596	0.249135	0.904393	VTA1
YLR182W	0.172592	0.111485	0.133346	0.137514	0.852094	SWI6
YLR186W	-0.293761	0.00741772	-0.211907	0.034957	0.403528	EMG1
YLR192C	-0.252164	0.0239109	-0.11373	0.248482	0.473471	HCR1
YLR195C	-0.06377	0.393504	-0.0410718	0.546528	0.787405	NMT1
YLR196W	0.0944136	0.232813	0.137355	0.0794815	0.607096	PWP1
YLR197W	0.354468	0.004373	0.385444	0.00267938	0.487052	NOP56
YLR199C	-0.205188	0.038394	-0.270662	0.0857886	0.783979	PBA1
YLR206W	-0.222101	0.0224645	-0.500221	0.00188189	0.0986497	ENT2
YLR208W	-0.0371574	0.595863	0.0453923	0.498559	0.0986497	SEC13
YLR209C	-0.349299	0.0257959	-0.266184	0.0155274	0.697257	PNP1
YLR216C	-1.17178	0.000195665	-1.44617	6.7e-05	0.0986497	CPR6
YLR220W	0.132921	0.170684	-0.0702879	0.437156	0.330436	CCC1
YLR222C	0.0245936	0.721403	0.0544104	0.539744	0.835923	UTP13
YLR225C	-0.192218	0.0562309	-0.254556	0.0149452	0.718006	YLR225C
YLR229C	0.109035	0.187366	0.2494	0.0193501	0.353074	CDC42
YLR231C	-0.297606	0.0118101	-0.376516	0.0307252	0.746115	BNA5
YLR244C	0.195642	0.0365706	0.436817	0.00244211	0.0896318	MAP1
YLR248W	0.439384	0.00211785	0.134687	0.0869544	0.0353348	RCK2
YLR249W	0.385679	0.0047012	0.4434	0.00267938	0.655852	YEF3
YLR257W	-0.24657	0.0503964	-0.60116	0.00564013	0.390578	YLR257W
YLR258W	-0.899733	0.000323329	-1.1213	0.000116805	0.0601569	GSY2
YLR259C	-1.22574	0.000161632	-1.24036	7.88e-05	0.877874	HSP60
YLR262C	-0.237458	0.0349493	-0.218211	0.0347742	0.931944	YPT6
YLR268W	-0.459567	0.00185154	-0.34686	0.00707219	0.368947	SEC22
YLR270W	-0.410821	0.0035398	-0.672295	0.000641449	0.125456	DCS1
YLR274W	0.260497	0.0114303	0.174483	0.34104	0.787405	MCM5
YLR276C	0.0781423	0.277234	0.133912	0.103219	0.591467	DBP9
YLR285W	-0.136337	0.134723	-0.299948	0.0339389	0.495671	NNT1
YLR287C	-0.0430088	0.595429	-0.121106	0.121567	0.48954	YLR287C
YLR291C	0.0717993	0.368347	-0.000185607	0.998306	0.565428	GCD7
YLR292C	-0.0551814	0.454948	0.0553803	0.418187	0.17806	SEC72
YLR293C	-0.329753	0.0205266	-0.372351	0.00380558	0.596892	GSP1
YLR300W	1.02849	0.00147413	1.13825	0.000444313	0.775085	EXG1
YLR301W	-0.264857	0.0115198	-0.530839	0.00137878	0.0896318	HRI1
YLR304C	0.497697	0.0102096	-0.0401181	0.703537	0.157074	ACO1
YLR305C	0.173407	0.266825	0.144177	0.34611	0.947451	STT4
YLR314C	-0.0584029	0.401956	-0.0840404	0.250455	0.650543	CDC3
YLR321C	0.321209	0.0524599	0.0212996	0.858959	0.380202	SFH1
YLR324W	-0.621942	0.0014549	-0.53349	0.00267938	0.59705	PEX30
YLR325C	0.64527	0.00342011	0.325144	0.0122778	0.285923	RPL38
YLR328W	-0.0397264	0.662247	0.0654652	0.332106	0.34527	NMA1
YLR330W	0.167934	0.0447954	0.132972	0.144091	0.810657	CHS5
YLR335W	0.129777	0.103692	0.0427533	0.577876	0.453198	NUP2
YLR336C	-0.00109087	0.991691	-0.0566478	0.546707	0.777033	SGD1
YLR337C	0.0454684	0.574869	0.173262	0.0911179	0.419868	VRP1
YLR340W	0.19281	0.0326225	0.326215	0.0188336	0.395481	RPP0
YLR342W	0.869624	0.000529335	0.960927	0.00023238	0.599328	FKS1
YLR347C	-0.615227	0.000722065	-0.614941	0.000741002	0.997342	KAP95
YLR348C	-0.172819	0.0649508	0.672813	0.00172798	0.0393217	DIC1
YLR351C	-0.344572	0.0051444	-0.0801459	0.296876	0.0670926	NIT3
YLR354C	-0.197172	0.0360865	-0.346665	0.00862864	0.304743	TAL1
YLR355C	-0.265061	0.0172417	0.546474	0.00110744	0.0171949	ILV5
YLR356W	-0.64608	0.00221626	-0.400521	0.0302218	0.453871	ATG33
YLR357W	0.109822	0.181041	0.282174	0.0946503	0.547122	RSC2
YLR359W	0.720621	0.000638238	0.461288	0.00334461	0.107498	ADE13
YLR367W	0.190002	0.0345594	0.307345	0.00778205	0.178736	RPS22B
YLR369W	-0.283724	0.0108522	-0.386437	0.00655157	0.518966	SSQ1
YLR370C	-0.0908449	0.216333	-0.1289	0.265336	0.837247	ARC18
YLR372W	-0.0486853	0.652227	0.128682	0.0986944	0.306115	SUR4
YLR378C	0.176596	0.0613436	0.24957	0.0119935	0.430071	SEC61
YLR380W	0.0315228	0.665854	-0.223666	0.0294136	0.127344	CSR1
YLR384C	0.329978	0.0199053	0.360595	0.00334925	0.848828	IKI3
YLR386W	0.0522598	0.460745	-0.0220736	0.825818	0.521253	VAC14
YLR387C	-0.415949	0.00709993	-0.142021	0.311186	0.311962	REH1
YLR389C	0.176079	0.041424	0.0790949	0.301284	0.321871	STE23
YLR390W-A	-0.219375	0.0362894	-0.0727174	0.394728	0.400974	CCW14
YLR397C	0.180228	0.0415507	0.312075	0.0210317	0.52004	AFG2
YLR398C	0.350579	0.0181452	0.124931	0.1025	0.234182	SKI2
YLR399C	-0.258785	0.0552264	-0.234549	0.0468826	0.924555	BDF1
YLR401C	0.267174	0.0131935	0.181277	0.10553	0.47556	DUS3
YLR407W	-0.315327	0.00729022	-0.629514	0.000722426	0.0644175	YLR407W
YLR409C	0.0029209	0.975878	0.103154	0.205264	0.518966	UTP21
YLR410W	-0.0346886	0.751352	0.0999549	0.342235	0.62817	VIP1
YLR413W	0.565918	0.00373211	0.786801	0.00235842	0.458611	YLR413W
YLR418C	0.0103929	0.894583	-0.187915	0.0296431	0.0888133	CDC73
YLR420W	0.635411	0.00185154	0.640183	0.00143661	0.986223	URA4
YLR421C	0.24866	0.0438737	0.0236885	0.892507	0.64132	RPN13
YLR429W	0.213813	0.0240993	0.105505	0.216921	0.418266	CRN1
YLR430W	-0.163928	0.376904	-0.00265666	0.977252	0.690754	SEN1
YLR432W	-0.129398	0.166825	-0.0738455	0.355807	0.726182	IMD3
YLR433C	-0.280475	0.00934779	-0.229557	0.0543137	0.521253	CNA1
YLR438W	0.276195	0.0104234	0.272012	0.00947066	0.949261	CAR2
YLR440C	0.0912682	0.420982	-0.23001	0.0366967	0.212738	SEC39
YLR441C	0.243275	0.0232908	0.439727	0.00359976	0.184901	RPS1A
YLR442C	-0.0416697	0.680758	-0.0136232	0.867707	0.877874	SIR3
YLR447C	0.1938	0.0305682	0.331761	0.0085412	0.224878	VMA6
YLR448W	0.0778506	0.327929	0.0780827	0.577018	0.998523	RPL6B
YML001W	-0.00624891	0.933059	-0.0237128	0.787286	0.886648	YPT7
YML007W	-0.229111	0.0282574	-0.50957	0.00684121	0.172624	YAP1
YML008C	0.0334864	0.627985	0.122779	0.0996681	0.0712989	ERG6
YML010W	0.427916	0.00226501	0.501584	0.00145346	0.249778	SPT5
YML012W	0.0526981	0.461044	0.0934305	0.326535	0.761751	ERV25
YML014W	-0.55609	0.00105669	-0.214181	0.0964071	0.12868	TRM9
YML017W	-0.466627	0.00214217	-0.600494	0.00218373	0.400974	PSP2
YML022W	0.347347	0.0422051	0.0696859	0.3096	0.38523	APT1
YML024W	0.241801	0.0176625	0.33762	0.00488232	0.245975	RPS17A
YML026C	0.200664	0.0261203	0.307068	0.00756198	0.172091	RPS18B
YML028W	-0.226724	0.0258202	-0.299382	0.00684121	0.43313	TSA1
YML029W	-0.170948	0.0497841	-0.116933	0.348872	0.804308	USA1
YML035C	-0.262448	0.0125096	-0.457558	0.00235842	0.105781	AMD1
YML036W	-0.168372	0.0465474	-0.0773412	0.536845	0.677934	CGI121
YML048W	0.150432	0.0878575	0.15617	0.114511	0.976039	GSF2
YML052W	-0.0779081	0.415226	0.0436328	0.679189	0.613474	SUR7
YML055W	-0.275103	0.0220509	-0.186266	0.0326823	0.47556	SPC2
YML056C	-0.0154711	0.87681	0.103969	0.266119	0.568487	IMD4
YML057W	0.137665	0.147195	0.0711655	0.304429	0.555852	CMP2
YML059C	-0.976175	0.00069767	-1.01407	0.000368192	0.88234	NTE1
YML063W	0.223448	0.0220666	0.287843	0.0196362	0.629322	RPS1B
YML069W	0.122977	0.118803	0.0470271	0.521991	0.335803	POB3
YML070W	-0.282291	0.0164615	-0.756066	0.000613163	0.0475749	DAK1
YML071C	-0.107407	0.35319	-0.17641	0.262662	0.831974	COG8
YML072C	0.563572	0.00254137	0.468328	0.00209377	0.611828	TCB3
YML073C	0.401869	0.00301629	0.47624	0.00158652	0.377996	RPL6A
YML074C	0.130481	0.105915	-0.033865	0.627442	0.090465	FPR3
YML075C	0.310659	0.00918555	0.191443	0.0782272	0.345975	HMG1
YML077W	-0.0838121	0.271798	0.0208465	0.843115	0.480391	BET5
YML078W	-0.266311	0.014019	-0.423063	0.00286866	0.21005	CPR3
YML079W	0.30498	0.0224157	0.000630756	0.994625	0.224878	YML079W
YML085C	0.161411	0.0523874	0.0422973	0.689798	0.473471	TUB1
YML086C	-0.106345	0.154382	-0.0950849	0.207424	0.874371	ALO1
YML092C	0.0962265	0.37713	-0.025932	0.812138	0.675566	PRE8
YML100W	-0.67187	0.00101777	-1.60731	6.7e-05	0.0181001	TSL1
YML101C	-0.0318805	0.763489	0.248227	0.0566311	0.38523	CUE4
YML103C	-0.0421822	0.623849	-0.0889804	0.209197	0.735356	NUP188
YML105C	0.108814	0.171971	0.27751	0.0122558	0.242802	SEC65
YML106W	0.204926	0.0281479	0.246348	0.0136741	0.571292	URA5
YML110C	-0.00589196	0.940631	-0.201017	0.0365647	0.195862	COQ5
YML117W	0.119056	0.113149	-0.0814941	0.393033	0.0870646	NAB6
YML120C	0.248796	0.0184023	-0.204474	0.0431451	0.0468077	NDI1
YML124C	-0.179132	0.107898	-0.471367	0.00301903	0.175818	TUB3
YML125C	-0.356368	0.00695896	-0.204563	0.0618391	0.444127	PGA3
YML126C	0.0350277	0.63581	-0.0306519	0.661231	0.444127	ERG13
YML127W	0.223902	0.0658753	0.277439	0.0960791	0.89435	RSC9
YML128C	0.186752	0.0712858	-0.618529	0.000706401	0.0182174	MSC1
YML130C	-0.664771	0.000722391	-0.877655	0.000220637	0.107498	ERO1
YMR004W	0.160884	0.0589992	0.0752857	0.443383	0.468194	MVP1
YMR012W	0.677335	0.00113276	0.545515	0.000908171	0.430669	CLU1
YMR015C	0.442724	0.00427613	0.573487	0.00903177	0.705763	ERG5
YMR024W	0.197688	0.0317301	0.139853	0.162723	0.436358	MRPL3
YMR027W	0.165181	0.0815321	-0.0121287	0.902248	0.421964	YMR027W
YMR029C	-0.0201702	0.772468	-0.172906	0.127777	0.247262	FAR8
YMR031C	0.61152	0.000684938	0.404365	0.00385859	0.0897118	EIS1
YMR033W	0.0850942	0.27487	0.163249	0.121567	0.644491	ARP9
YMR038C	-0.204222	0.0475988	0.0188953	0.822478	0.163797	CCS1
YMR039C	-0.240619	0.0180171	-0.268138	0.0385089	0.899792	SUB1
YMR047C	0.0359746	0.730372	0.125612	0.628218	0.863461	NUP116
YMR049C	0.129681	0.157074	0.18613	0.0492141	0.683788	ERB1
YMR054W	0.882042	0.000378061	0.482839	0.0225445	0.233109	STV1
YMR061W	0.107925	0.162662	0.131004	0.182384	0.762075	RNA14
YMR062C	-0.386623	0.00308691	0.316577	0.00838846	0.014058	ARG7
YMR066W	-0.0126436	0.933226	-0.0887681	0.466468	0.857163	SOV1
YMR072W	0.297753	0.0603185	0.0840225	0.547651	0.528948	ABF2
YMR073C	-0.0344655	0.669532	-0.0173191	0.888093	0.940869	IRC21
YMR079W	0.28438	0.0131935	0.273431	0.0110217	0.922342	SEC14
YMR080C	0.0316729	0.686973	0.198927	0.240252	0.549489	NAM7
YMR083W	-0.942689	0.000232355	-0.86675	0.000481788	0.474669	ADH3
YMR089C	0.21817	0.0517076	0.153749	0.142834	0.746115	YTA12
YMR090W	0.555631	0.00315088	-0.200688	0.278562	0.181143	YMR090W
YMR092C	-0.255435	0.0136884	-0.375452	0.00684121	0.311962	AIP1
YMR093W	-0.0583141	0.57852	-0.0475072	0.525221	0.961887	UTP15
YMR099C	-0.327427	0.00612577	-0.67516	0.000618077	0.0536164	YMR099C
YMR105C	-0.545419	0.000982946	-1.43191	9.38e-05	0.014058	PGM2
YMR108W	-0.183461	0.0462562	0.500264	0.00110744	0.00724804	ILV2
YMR109W	0.0573226	0.423516	-0.09096	0.286289	0.285923	MYO5
YMR110C	-0.259065	0.0131588	-0.508581	0.00137273	0.0475749	HFD1
YMR115W	0.0761771	0.285459	0.121371	0.133413	0.587043	MGR3
YMR116C	0.574795	0.00399566	0.367341	0.00706017	0.473471	ASC1
YMR120C	1.07673	0.000355699	0.563611	0.00192023	0.0596628	ADE17
YMR124W	-0.250275	0.0836839	-0.378291	0.00952246	0.671942	YMR124W
YMR125W	0.392484	0.00381809	0.3431	0.00391798	0.570011	STO1
YMR128W	0.456792	0.0023337	0.315717	0.00792373	0.269223	ECM16
YMR129W	0.0823164	0.294018	0.0731157	0.322597	0.944433	POM152
YMR131C	0.389838	0.00878311	0.366691	0.00575111	0.897509	RRB1
YMR140W	-0.241042	0.0490905	-0.453142	0.0038945	0.382077	SIP5
YMR143W	0.302598	0.00888875	0.405894	0.00263029	0.18864	RPS16A
YMR145C	0.594361	0.00079833	0.205893	0.0487867	0.0474686	NDE1
YMR146C	0.515435	0.00113239	0.506508	0.00159828	0.899792	TIF34
YMR149W	0.0364551	0.717891	0.00197886	0.983777	0.880806	SWP1
YMR152W	-0.220689	0.0215377	-0.158759	0.114494	0.694565	YIM1
YMR169C	-0.24918	0.0385481	-1.06505	0.000184111	0.0272874	ALD3
YMR170C	-0.601087	0.00154875	-0.733229	0.00181722	0.634868	ALD2
YMR173W	-0.618825	0.026592	-0.74968	0.000803869	0.742923	DDR48
YMR178W	0.270867	0.0134496	0.355839	0.00391171	0.329711	YMR178W
YMR183C	0.0862789	0.425053	0.0600933	0.387955	0.893588	SSO2
YMR186W	-0.758072	0.00119815	-0.72949	0.000841409	0.879101	HSC82
YMR189W	-0.154047	0.180164	-0.0309117	0.73788	0.678753	GCV2
YMR192W	-0.142846	0.107513	-0.0875863	0.465978	0.794477	GYL1
YMR196W	-0.301764	0.00879096	-1.36697	6.7e-05	0.00724804	YMR196W
YMR197C	-0.253928	0.0452287	-0.32255	0.0347742	0.821607	VTI1
YMR202W	-0.221608	0.0460909	0.0816174	0.366465	0.135536	ERG2
YMR203W	0.222435	0.0192571	0.263534	0.0142191	0.66	TOM40
YMR205C	-0.0374439	0.620067	-0.163571	0.0461536	0.186151	PFK2
YMR208W	-0.171161	0.102403	-0.214521	0.0185183	0.712079	ERG12
YMR212C	0.0165507	0.844951	-0.052321	0.542293	0.613049	EFR3
YMR215W	0.40182	0.00576997	0.554045	0.00097364	0.280222	GAS3
YMR216C	-0.142824	0.15623	-0.422603	0.00704925	0.172624	SKY1
YMR217W	0.0576656	0.449819	0.259703	0.0172285	0.157074	GUA1
YMR220W	0.0196267	0.779381	-0.00272906	0.97132	0.821607	ERG8
YMR222C	-0.411222	0.00445302	-0.40302	0.00518592	0.961095	FSH2
YMR223W	-0.335953	0.0187293	-0.517873	0.0612876	0.712345	UBP8
YMR226C	0.0752807	0.710056	-0.0165436	0.842019	0.804032	YMR226C
YMR229C	0.480065	0.00819307	0.521245	0.00115188	0.870852	RRP5
YMR230W	0.700859	0.0590688	0.249953	0.0970812	0.473471	RPS10B
YMR235C	0.179515	0.0542039	0.0457028	0.534605	0.285261	RNA1
YMR236W	-0.0151598	0.859614	-0.0758646	0.329687	0.591298	TAF9
YMR237W	0.116846	0.120116	0.199312	0.0322098	0.39537	BCH1
YMR238W	0.570301	0.00217717	0.421281	0.0423449	0.711182	DFG5
YMR241W	-0.356155	0.00525683	-0.35599	0.00458681	0.998523	YHM2
YMR242C	0.250245	0.0157593	0.317765	0.00592717	0.39537	RPL20A
YMR243C	0.308071	0.0159645	-0.0650908	0.373337	0.0906771	ZRC1
YMR246W	-0.0937363	0.219217	0.0493661	0.486321	0.137413	FAA4
YMR247C	0.0935913	0.238307	0.072495	0.390836	0.881674	RKR1
YMR250W	-0.382254	0.0134496	-0.913719	0.000380249	0.0858519	GAD1
YMR258C	-0.426951	0.00354209	-0.364443	0.0981783	0.889361	ROY1
YMR259C	0.153274	0.119965	0.0818048	0.24453	0.699251	YMR259C
YMR260C	0.176822	0.0487802	0.0868183	0.218643	0.274708	TIF11
YMR261C	-0.0375145	0.630827	-0.238946	0.0177844	0.147084	TPS3
YMR264W	-1.0474	0.000437595	-0.880561	0.000600676	0.457895	CUE1
YMR269W	0.190192	0.202627	-0.347672	0.0149219	0.291556	TMA23
YMR272C	0.935895	0.00102956	0.51057	0.00502502	0.237756	SCS7
YMR275C	0.204847	0.0440141	0.835047	0.00237175	0.151033	BUL1
YMR276W	-0.198821	0.0866546	-0.278356	0.0183367	0.655453	DSK2
YMR278W	-0.614764	0.00080265	-0.893763	0.000654698	0.227387	PGM3
YMR285C	0.213994	0.0368137	0.177907	0.171588	0.873589	NGL2
YMR290C	0.129759	0.137322	0.271632	0.0640936	0.565428	HAS1
YMR296C	0.251505	0.0129972	0.252969	0.0124621	0.988395	LCB1
YMR297W	-0.0257219	0.712781	-0.47702	0.00351742	0.0393217	PRC1
YMR300C	0.00414336	0.958512	-0.0232952	0.757733	0.837247	ADE4
YMR302C	-0.180232	0.0415297	-0.0585968	0.547318	0.511789	YME2
YMR303C	-0.742949	0.00107299	-0.316356	0.0230765	0.121688	ADH2
YMR304W	-0.203832	0.0672284	-0.356226	0.00384211	0.286822	UBP15
YMR307W	0.62464	0.000995786	0.648825	0.000596207	0.636043	GAS1
YMR308C	-0.14703	0.064866	-0.182842	0.0301403	0.157074	PSE1
YMR309C	0.403557	0.00284855	0.280696	0.00897465	0.137252	NIP1
YMR314W	-0.217891	0.0220666	-0.0801306	0.398079	0.340496	PRE5
YMR315W	-0.182551	0.0647309	-0.207827	0.0295925	0.872484	YMR315W
YMR318C	-0.20726	0.0397325	-0.274064	0.010634	0.587787	ADH6
YNL001W	-0.0152597	0.838559	0.0966301	0.345916	0.459285	DOM34
YNL002C	0.363805	0.0142628	0.443161	0.00391171	0.678753	RLP7
YNL004W	0.284995	0.0230969	0.185251	0.117105	0.706602	HRB1
YNL007C	-0.688984	0.000558144	-0.921896	0.000184111	0.0468077	SIS1
YNL010W	-0.160982	0.0511416	-0.318732	0.00586432	0.0548584	YNL010W
YNL016W	0.333387	0.00630098	0.144566	0.15817	0.358552	PUB1
YNL021W	-0.0968817	0.196118	0.0938824	0.339685	0.152805	HDA1
YNL026W	-0.314569	0.0063774	-0.316662	0.00727265	0.982189	SAM50
YNL030W	0.38079	0.00574848	0.32913	0.00822895	0.677934	HHF2
YNL031C	0.315738	0.0593183	0.259405	0.0158993	0.84156	HHT2
YNL035C	-0.351632	0.00564228	-0.414261	0.00304263	0.583589	YNL035C
YNL037C	-0.471316	0.00158125	-0.842174	0.000615225	0.0976493	IDH1
YNL041C	-0.0107279	0.926659	-0.12707	0.168744	0.606286	COG6
YNL044W	-0.455963	0.0211383	-0.327874	0.0214367	0.702253	YIP3
YNL045W	-0.446108	0.00374053	-0.613528	0.000681138	0.295063	LAP2
YNL051W	0.187768	0.032253	0.126641	0.404676	0.822144	COG5
YNL055C	-0.333284	0.00595319	-0.452262	0.00617153	0.425343	POR1
YNL059C	0.189025	0.0395899	0.0316302	0.717668	0.311817	ARP5
YNL061W	0.252555	0.0131397	0.300636	0.00805185	0.537564	NOP2
YNL062C	0.115538	0.149843	0.294851	0.0153361	0.250807	GCD10
YNL064C	-0.598131	0.000882864	-0.564023	0.00158652	0.770779	YDJ1
YNL067W	-0.367107	0.00423208	-0.402765	0.00243387	0.64132	RPL9B
YNL069C	0.161185	0.0709101	0.382234	0.00864282	0.181143	RPL16B
YNL071W	-0.075877	0.287992	-0.176172	0.0423315	0.250532	LAT1
YNL074C	-0.249547	0.0232047	-0.828494	0.00231773	0.124832	MLF3
YNL079C	-0.144027	0.373323	-0.394325	0.00640374	0.451841	TPM1
YNL084C	0.0606948	0.48701	0.019536	0.773541	0.798915	END3
YNL085W	0.429055	0.00237188	0.491527	0.00304233	0.613474	MKT1
YNL087W	0.0655603	0.350652	0.188464	0.10563	0.513844	TCB2
YNL088W	0.457719	0.00451198	0.359357	0.00666098	0.603387	TOP2
YNL090W	0.081521	0.386402	0.141766	0.131475	0.759099	RHO2
YNL096C	0.355308	0.00399033	0.561341	0.00109267	0.0481107	RPS7B
YNL098C	-0.191846	0.0377134	-0.0492887	0.518173	0.226359	RAS2
YNL102W	0.535144	0.00374053	0.276256	0.0333734	0.308032	POL1
YNL104C	-0.161569	0.058546	0.599033	0.000975421	0.0140957	LEU4
YNL110C	0.543949	0.00218389	0.394569	0.00989074	0.502219	NOP15
YNL111C	-0.703585	0.00643239	-0.934027	0.000368192	0.470371	CYB5
YNL112W	0.52808	0.00121557	0.50684	0.0016564	0.823133	DBP2
YNL113W	0.141531	0.172272	0.0972595	0.466382	0.913539	RPC19
YNL115C	-0.00530267	0.942231	-0.111309	0.270866	0.310886	YNL115C
YNL118C	0.12081	0.162769	0.00362105	0.973865	0.611828	DCP2
YNL119W	0.688767	0.00197597	0.715774	0.00241067	0.908479	NCS2
YNL121C	-0.00572429	0.942154	-0.0385054	0.645401	0.775015	TOM70
YNL123W	0.0757161	0.359689	-0.125322	0.242895	0.318501	NMA111
YNL130C	-0.399022	0.00749162	-0.130574	0.353729	0.413916	CPT1
YNL131W	0.232265	0.0348006	0.236456	0.0632776	0.989487	TOM22
YNL132W	0.242592	0.0194179	0.292112	0.00740982	0.595137	KRE33
YNL134C	0.75676	0.00132771	0.123196	0.496018	0.15123	YNL134C
YNL135C	0.174584	0.186881	-0.289787	0.00864282	0.101839	FPR1
YNL138W	0.246997	0.0195575	0.0717211	0.313574	0.172128	SRV2
YNL141W	0.24941	0.0206329	0.0941758	0.214129	0.225653	AAH1
YNL149C	-0.138638	0.0958239	-0.200939	0.0257682	0.477055	PGA2
YNL154C	-0.0355072	0.706268	-0.0611192	0.5414	0.90737	YCK2
YNL155W	-0.35192	0.00691718	0.375762	0.0122778	0.0475749	YNL155W
YNL160W	-1.15062	0.00677011	-2.70133	8.59e-05	0.0594269	YGP1
YNL161W	-0.182681	0.061842	-0.0924986	0.630117	0.870852	CBK1
YNL162W	0.13218	0.28448	0.311527	0.0462201	0.559456	RPL42A
YNL163C	-0.108743	0.149395	-0.23559	0.0138926	0.118072	RIA1
YNL166C	-0.169916	0.0463033	-0.00271446	0.983777	0.525909	BNI5
YNL168C	-0.144441	0.263763	-0.0891635	0.224528	0.797105	FMP41
YNL169C	0.814207	0.000768308	0.47687	0.00172798	0.0930088	PSD1
YNL173C	-0.0854491	0.313009	-0.127825	0.23448	0.812001	MDG1
YNL175C	0.405479	0.00399033	0.450399	0.0016993	0.581553	NOP13
YNL178W	0.241161	0.0158799	0.321377	0.00527	0.147084	RPS3
YNL180C	0.19085	0.169331	-0.0439724	0.72459	0.498873	RHO5
YNL181W	-0.00805094	0.914827	-0.0737935	0.583802	0.7881	YNL181W
YNL182C	0.141922	0.0730445	0.154162	0.231761	0.97608	IPI3
YNL186W	0.131784	0.107513	0.0247024	0.796952	0.333803	UBP10
YNL189W	-0.163679	0.0652961	-0.127463	0.102055	0.688665	SRP1
YNL193W	0.0725219	0.425677	-0.0190348	0.808818	0.509992	YNL193W
YNL200C	-0.692344	0.000516042	-0.93427	0.000315057	0.125826	YNL200C
YNL207W	-0.139487	0.190544	-0.365104	0.0101402	0.293215	RIO2
YNL208W	-0.247016	0.0318648	-0.633981	0.00866892	0.238471	YNL208W
YNL209W	0.233642	0.0305872	0.286823	0.0140278	0.759664	SSB2
YNL216W	0.134044	0.113085	0.187314	0.0344538	0.578574	RAP1
YNL219C	-0.12347	0.108278	0.00420338	0.966019	0.163812	ALG9
YNL220W	0.0973692	0.26121	-0.0591443	0.485604	0.416018	ADE12
YNL229C	-0.274937	0.0186458	-0.0686192	0.549438	0.391157	URE2
YNL231C	0.0358385	0.652706	-0.144749	0.149162	0.310886	PDR16
YNL232W	0.0437239	0.683933	0.263708	0.0350443	0.397515	CSL4
YNL233W	0.0180214	0.812617	-0.378353	0.080395	0.280222	BNI4
YNL239W	-0.114794	0.162638	-0.277506	0.0246099	0.311962	LAP3
YNL241C	-0.271636	0.032946	0.00894381	0.907423	0.164897	ZWF1
YNL243W	0.140075	0.0809368	0.0313837	0.696623	0.285923	SLA2
YNL244C	0.102316	0.420522	-0.249373	0.0683514	0.359069	SUI1
YNL247W	0.245451	0.0181555	0.169439	0.0477002	0.43313	YNL247W
YNL248C	0.331754	0.0112901	0.289371	0.00822895	0.803659	RPA49
YNL251C	0.287658	0.00818908	0.269826	0.0171505	0.893952	NRD1
YNL256W	0.367739	0.00391389	0.325332	0.00656935	0.582852	FOL1
YNL258C	0.00495112	0.961157	0.0314378	0.854229	0.944433	DSL1
YNL262W	0.439185	0.00409701	0.336073	0.00872387	0.476798	POL2
YNL263C	-0.37021	0.020278	-0.121152	0.186618	0.311962	YIF1
YNL264C	0.0898437	0.236804	0.0840693	0.226178	0.945312	PDR17
YNL265C	0.222449	0.0363399	-0.155336	0.0632776	0.0896318	IST1
YNL267W	0.0798282	0.363805	0.114297	0.375025	0.899792	PIK1
YNL274C	-0.443807	0.00299516	-0.757368	0.00097364	0.157735	GOR1
YNL280C	-0.220466	0.0343128	-0.133177	0.0949398	0.425952	ERG24
YNL281W	-1.44793	0.000291597	-2.05061	6.7e-05	0.0813898	HCH1
YNL287W	0.271089	0.0123619	0.251469	0.0119903	0.755119	SEC21
YNL288W	-0.0998603	0.343629	-0.101786	0.183386	0.995949	CAF40
YNL290W	-0.181865	0.035836	-0.084106	0.347675	0.445776	RFC3
YNL298W	-0.251218	0.03765	-0.189088	0.0517895	0.713552	CLA4
YNL301C	0.183879	0.0405724	0.217977	0.0265015	0.75176	RPL18B
YNL302C	0.641168	0.00164011	0.170557	0.0960489	0.0906771	RPS19B
YNL307C	0.366155	0.00453329	0.354788	0.00968615	0.931944	MCK1
YNL308C	-0.0520735	0.604007	-0.116757	0.142265	0.709697	KRI1
YNL313C	0.271375	0.0121015	0.161969	0.0807472	0.345975	EMW1
YNL316C	-0.1581	0.0553093	-0.119714	0.149666	0.694863	PHA2
YNL323W	0.252623	0.0240318	0.428209	0.00822895	0.38523	LEM3
YNL330C	0.290352	0.00788331	0.564655	0.011057	0.310581	RPD3
YNR001C	-0.396194	0.00432624	-1.02524	0.000139523	0.0232013	CIT1
YNR003C	0.253396	0.0138673	0.0998074	0.19273	0.148512	RPC34
YNR006W	-0.474298	0.00694153	-0.650762	0.00247421	0.581831	VPS27
YNR008W	-0.133522	0.0951166	-0.109282	0.421088	0.927514	LRO1
YNR011C	0.0766851	0.318402	-0.0483355	0.656282	0.498873	PRP2
YNR013C	0.0115402	0.916094	-0.0646122	0.358127	0.63172	PHO91
YNR016C	0.264681	0.0506589	0.183148	0.032394	0.677934	ACC1
YNR017W	-0.00418584	0.96173	0.00250271	0.97132	0.953901	TIM23
YNR019W	-0.573322	0.00184256	-0.774851	0.00438682	0.502219	ARE2
YNR021W	-0.00173818	0.980361	-0.0557548	0.428102	0.371395	YNR021W
YNR026C	-0.367484	0.0107435	-0.381021	0.00407903	0.926154	SEC12
YNR027W	-0.370813	0.0167542	-0.367485	0.111695	0.996928	BUD17
YNR030W	-0.522044	0.00259379	-0.478061	0.00341299	0.847548	ALG12
YNR033W	-0.0650341	0.482678	-0.200837	0.0697034	0.395481	ABZ1
YNR034W	-0.687525	0.000609405	-0.884845	0.00120158	0.387018	SOL1
YNR035C	-0.402769	0.00438111	-0.471075	0.00149855	0.395481	ARC35
YNR038W	0.000799466	0.992981	0.125956	0.251259	0.63172	DBP6
YNR040W	-0.703378	0.000775792	-0.720497	0.000741002	0.926154	YNR040W
YNR043W	-0.104437	0.159217	-0.0711998	0.362742	0.686714	MVD1
YNR050C	-0.0303033	0.671375	-0.0403845	0.672982	0.945312	LYS9
YNR051C	-0.0923896	0.21392	-0.0265331	0.710369	0.335544	BRE5
YNR052C	-0.0784535	0.294684	0.160511	0.119633	0.0800463	POP2
YNR053C	0.361558	0.00379411	0.336145	0.0142416	0.850248	NOG2
YOL004W	0.376222	0.00577849	0.367524	0.0038945	0.950714	SIN3
YOL006C	-0.168065	0.0649135	-0.362987	0.00391798	0.147084	TOP1
YOL009C	-0.506078	0.00216353	-0.714958	0.0111143	0.585732	MDM12
YOL012C	0.144144	0.117962	-0.0203415	0.840797	0.462518	HTZ1
YOL016C	-0.595275	0.00269584	-0.429005	0.00921481	0.457895	CMK2
YOL018C	-0.2214	0.354889	-0.214964	0.250821	0.995949	TLG2
YOL021C	0.301878	0.0130939	0.207179	0.0458713	0.57304	DIS3
YOL025W	-0.632561	0.00208018	-0.530935	0.00532824	0.71985	LAG2
YOL027C	0.0215761	0.769815	0.199469	0.0293453	0.0987746	MDM38
YOL030W	0.244162	0.0375044	0.435242	0.00634938	0.444127	GAS5
YOL038W	-0.256889	0.0129972	-0.231857	0.0267393	0.822144	PRE6
YOL039W	0.212408	0.0331297	0.328319	0.00925377	0.380062	RPP2A
YOL040C	0.140408	0.129715	0.233293	0.0219154	0.453198	RPS15
YOL041C	0.114799	0.12219	0.194084	0.0289963	0.181143	NOP12
YOL049W	0.278485	0.0115653	0.371623	0.00592717	0.523629	GSH2
YOL052C	-1.10571	0.000153225	-1.03237	0.000234821	0.46621	SPE2
YOL056W	-0.0161191	0.899273	-0.011112	0.966072	0.995949	GPM3
YOL057W	0.367263	0.00386619	0.23669	0.01815	0.163275	YOL057W
YOL058W	-1.09683	0.000194633	-0.233129	0.0192169	0.0140957	ARG1
YOL059W	-0.383159	0.00374053	-0.0654906	0.417005	0.0481874	GPD2
YOL061W	-0.0584101	0.395743	0.0798616	0.266294	0.0507415	PRS5
YOL064C	0.178668	0.0584451	0.75481	0.000722426	0.0519276	MET22
YOL070C	0.318996	0.00586358	0.297562	0.0194112	0.879101	NBA1
YOL076W	-0.0743824	0.323298	-0.196278	0.0844693	0.458611	MDM20
YOL077C	0.357811	0.00539654	0.252637	0.0194446	0.413916	BRX1
YOL080C	0.40776	0.00289362	0.541218	0.0158993	0.7232	REX4
YOL086C	-0.464403	0.00204109	-0.320934	0.0177844	0.368947	ADH1
YOL088C	-0.378341	0.00449386	-0.384556	0.0274554	0.989676	MPD2
YOL090W	0.149711	0.0843123	-0.0199175	0.776374	0.170089	MSH2
YOL094C	-0.152995	0.0743306	-0.0712826	0.295773	0.224878	RFC4
YOL097C	0.15078	0.0599463	0.227533	0.0330025	0.462265	WRS1
YOL098C	0.0396652	0.620067	-0.0346339	0.615505	0.417285	YOL098C
YOL107W	-0.590518	0.00160985	-0.469499	0.00213678	0.334653	YOL107W
YOL109W	-0.036096	0.706074	-0.340991	0.0634906	0.390471	ZEO1
YOL111C	0.011431	0.897662	-0.0993858	0.314513	0.55019	MDY2
YOL120C	0.183879	0.0405724	0.217977	0.0265015	0.75176	RPL18A
YOL121C	0.127303	0.100244	0.170557	0.0960489	0.774295	RPS19A
YOL123W	-0.0524771	0.61086	-0.0135224	0.855708	0.80072	HRP1
YOL124C	0.184138	0.0595688	0.211266	0.0791661	0.879814	TRM11
YOL125W	-0.292082	0.016311	-0.0425816	0.76444	0.462265	TRM13
YOL126C	0.518137	0.00211785	0.683953	0.0012962	0.386467	MDH2
YOL127W	0.250384	0.0182354	0.366461	0.00841649	0.514545	RPL25
YOL139C	0.117664	0.159702	0.124034	0.106215	0.963923	CDC33
YOL140W	-2.01029	5.25e-05	-0.953293	0.00023238	0.00724804	ARG8
YOL143C	0.592301	0.0107197	0.627692	0.00759955	0.938386	RIB4
YOL145C	0.204259	0.0251623	0.0260086	0.722127	0.0744062	CTR9
YOL147C	-0.266121	0.0397825	-0.0933673	0.519898	0.60694	PEX11
YOL151W	-0.00132101	0.9854	-0.444664	0.0274554	0.154597	GRE2
YOR001W	0.362602	0.00380906	0.465941	0.00208763	0.263853	RRP6
YOR007C	-0.620697	0.00069767	-0.653428	0.000568664	0.557433	SGT2
YOR008C	0.110971	0.168228	0.266221	0.0658702	0.463598	SLG1
YOR014W	0.0798649	0.255399	0.0388043	0.677523	0.748092	RTS1
YOR016C	-0.265366	0.0229929	-0.168401	0.180019	0.744837	ERP4
YOR018W	-0.158529	0.0837201	-0.399359	0.0130512	0.280222	ROD1
YOR020C	-1.65004	0.00011302	-1.75994	0.000123589	0.7232	HSP10
YOR021C	0.251189	0.0638935	-0.0747658	0.3239	0.274708	YOR021C
YOR027W	-1.18753	0.000194633	-1.10988	0.000315057	0.659347	STI1
YOR035C	0.0606623	0.41592	-0.0353086	0.633982	0.453198	SHE4
YOR039W	0.160654	0.0722696	0.212709	0.0529015	0.751786	CKB2
YOR042W	-0.22773	0.0823565	-0.144923	0.283952	0.837967	CUE5
YOR046C	-0.248916	0.01614	-0.166013	0.0507348	0.39537	DBP5
YOR051C	0.430334	0.00343575	0.400353	0.00346726	0.763288	ETT1
YOR056C	-0.0471763	0.508542	0.144763	0.0640351	0.0452793	NOB1
YOR057W	-0.794891	0.000529335	-0.687103	0.000444313	0.345975	SGT1
YOR061W	0.0363665	0.618968	0.0975407	0.176575	0.435143	CKA2
YOR063W	0.27828	0.0117668	0.360285	0.00458681	0.368947	RPL3
YOR065W	0.85998	0.000327595	0.820271	0.00391775	0.880806	CYT1
YOR074C	0.16475	0.0490905	0.0633031	0.348137	0.0829416	CDC21
YOR085W	0.222117	0.021084	0.228998	0.0853056	0.97608	OST3
YOR086C	0.31776	0.0140288	0.126473	0.0971636	0.310008	TCB1
YOR089C	-0.664013	0.000558144	-0.558515	0.000909262	0.0879172	VPS21
YOR091W	-0.226676	0.035836	-0.150493	0.141139	0.626874	TMA46
YOR095C	0.527266	0.00240815	0.811787	0.000538629	0.221973	RKI1
YOR096W	0.203458	0.0295009	0.253094	0.026392	0.677934	RPS7A
YOR099W	0.528997	0.00150879	0.522795	0.0010756	0.957258	KTR1
YOR101W	0.567453	0.00218525	0.307678	0.0261592	0.353074	RAS1
YOR103C	0.0796907	0.307565	0.179121	0.0808995	0.556198	OST2
YOR108W	-0.151709	0.200428	-0.0606098	0.485604	0.694473	LEU9
YOR109W	0.251085	0.0288603	-0.0115521	0.864179	0.107498	INP53
YOR112W	-0.515899	0.00163378	-0.629319	0.000741002	0.30062	CEX1
YOR115C	-0.0414789	0.63581	-0.0607406	0.624434	0.945312	TRS33
YOR116C	-0.0527503	0.539846	-0.103049	0.281519	0.787405	RPO31
YOR117W	-0.0217088	0.763177	-0.0406319	0.57622	0.804723	RPT5
YOR119C	0.270031	0.0435962	0.0846374	0.513657	0.521253	RIO1
YOR120W	-0.534815	0.00397026	-1.37499	0.000123589	0.0481107	GCY1
YOR123C	0.262689	0.0130939	0.370103	0.0283872	0.607096	LEO1
YOR124C	-0.0257536	0.799489	-0.186373	0.0324596	0.278029	UBP2
YOR128C	0.249175	0.0158834	-0.129451	0.155567	0.0601569	ADE2
YOR130C	-0.713626	0.00208018	0.133057	0.450609	0.175818	ORT1
YOR131C	-0.262019	0.0176714	-0.326837	0.00777044	0.591298	YOR131C
YOR133W	0.406119	0.00254067	0.400445	0.00263029	0.893952	EFT1
YOR136W	-0.195235	0.0302339	-0.576274	0.00156141	0.0475749	IDH2
YOR141C	0.00643801	0.932991	-0.0775226	0.507195	0.725306	ARP8
YOR142W	0.346988	0.00747968	0.280477	0.019219	0.642903	LSC1
YOR145C	0.188916	0.0707354	0.250103	0.0337939	0.762854	PNO1
YOR151C	0.346466	0.0067785	0.293032	0.0073827	0.537564	RPB2
YOR153W	0.00853751	0.940007	-0.240363	0.014408	0.225064	PDR5
YOR155C	-0.085187	0.240489	0.0371098	0.670289	0.359069	ISN1
YOR157C	0.065162	0.387638	-0.0815138	0.305916	0.256849	PUP1
YOR160W	-0.350691	0.0131935	-0.456513	0.0157712	0.728771	MTR10
YOR163W	0.0464982	0.732778	-0.0489592	0.724012	0.755119	DDP1
YOR164C	0.0635037	0.390292	-0.0236035	0.73622	0.286822	GET4
YOR165W	0.228999	0.020941	0.184966	0.0355364	0.590873	SEY1
YOR168W	0.0584518	0.421127	0.148406	0.106818	0.444127	GLN4
YOR171C	0.441429	0.00513853	0.344213	0.0215149	0.732713	LCB4
YOR175C	0.0657363	0.403926	0.243843	0.0200173	0.223243	ALE1
YOR176W	0.622253	0.000775792	0.471243	0.00507541	0.321871	HEM15
YOR184W	0.301523	0.0074625	0.294926	0.0085412	0.931944	SER1
YOR185C	-0.329753	0.0205266	-0.372351	0.00380558	0.596892	GSP2
YOR187W	-0.10667	0.164217	-0.265964	0.0144838	0.172091	TUF1
YOR196C	-0.00120953	0.992249	0.011366	0.930154	0.970191	LIP5
YOR197W	-0.133822	0.0930417	-0.0934387	0.196935	0.498533	MCA1
YOR198C	0.17649	0.130052	0.0764044	0.326535	0.50786	BFR1
YOR204W	-0.0805241	0.26191	-0.128924	0.103492	0.565428	DED1
YOR206W	0.308366	0.00900123	0.215409	0.0202357	0.293139	NOC2
YOR207C	-0.1309	0.111058	-0.27559	0.0175268	0.330436	RET1
YOR209C	0.0218552	0.807545	0.024427	0.797377	0.992945	NPT1
YOR211C	0.0984876	0.293218	-0.00769644	0.964715	0.772062	MGM1
YOR212W	0.261075	0.0668498	0.286999	0.0111085	0.915255	STE4
YOR216C	-0.17685	0.133446	-0.114025	0.129492	0.642903	RUD3
YOR220W	-0.470239	0.00403913	-0.787622	0.000416952	0.120091	RCN2
YOR222W	-0.539687	0.00135778	-0.751972	0.000765094	0.311962	ODC2
YOR224C	-0.253185	0.0604363	-0.18371	0.0385781	0.728771	RPB8
YOR230W	-0.68777	0.000550047	-0.699121	0.000865896	0.928284	WTM1
YOR233W	0.249603	0.0329272	0.206428	0.0760638	0.842505	KIN4
YOR234C	-0.136488	0.151632	-0.128263	0.0931457	0.955823	RPL33B
YOR239W	0.347513	0.0133668	0.382299	0.00346726	0.850266	ABP140
YOR241W	0.209737	0.0326225	0.260212	0.0110352	0.501771	MET7
YOR243C	1.08183	0.000227532	1.36928	0.000132492	0.114659	PUS7
YOR251C	-0.0286662	0.732629	-0.105594	0.387297	0.799699	TUM1
YOR253W	0.0798583	0.261839	0.109657	0.195776	0.753839	NAT5
YOR254C	0.261656	0.0177414	0.266533	0.0103853	0.957794	SEC63
YOR259C	-0.227024	0.038537	-0.0638001	0.436177	0.295254	RPT4
YOR260W	-0.100898	0.19399	-0.131609	0.121355	0.775085	GCD1
YOR261C	-0.0455217	0.530291	-0.0876203	0.217204	0.537176	RPN8
YOR267C	-0.320156	0.00720314	-0.507536	0.00137878	0.0813898	HRK1
YOR270C	-0.112961	0.364273	0.0151224	0.824266	0.477576	VPH1
YOR271C	-0.405449	0.00565053	-0.0623163	0.36325	0.0622528	FSF1
YOR272W	0.150304	0.0620691	0.202992	0.0729405	0.705763	YTM1
YOR280C	-0.312256	0.00603133	-0.222319	0.0489887	0.551905	FSH3
YOR283W	-0.36207	0.064866	-0.516122	0.00211959	0.607387	YOR283W
YOR285W	-0.374517	0.0330581	-0.233463	0.0638075	0.68186	RDL1
YOR293W	0.296255	0.0455761	0.249953	0.0970812	0.915249	RPS10A
YOR294W	-0.0212862	0.786258	-0.0231315	0.758785	0.992945	RRS1
YOR298C-A	-0.497914	0.0384752	-0.741257	0.00897465	0.671357	MBF1
YOR303W	-2.81531	5.25e-05	-2.5892	0.000123589	0.514299	CPA1
YOR310C	0.331375	0.005942	0.394758	0.00244211	0.245975	NOP58
YOR312C	0.250245	0.0157593	0.317765	0.00592717	0.39537	RPL20B
YOR317W	0.0165498	0.829747	-0.390267	0.00346726	0.04359	FAA1
YOR323C	-0.158971	0.0644748	0.012665	0.860387	0.115145	PRO2
YOR326W	0.195804	0.0567798	0.143142	0.100909	0.712863	MYO2
YOR332W	-0.0371522	0.689501	-0.00502751	0.944429	0.797105	VMA4
YOR335C	0.575223	0.00163525	0.663551	0.000482106	0.390983	ALA1
YOR336W	0.338411	0.0300848	0.174212	0.210718	0.590303	KRE5
YOR341W	0.326627	0.0191949	0.299963	0.00719787	0.899792	RPA190
YOR347C	-0.605748	0.00138308	-0.595469	0.000700186	0.940869	PYK2
YOR356W	0.225458	0.0523874	0.0291456	0.791216	0.473471	CIR2
YOR360C	-0.286914	0.0348294	-0.310062	0.0104214	0.914103	PDE2
YOR361C	0.19864	0.0283874	0.135011	0.0760638	0.137413	PRT1
YOR362C	-0.28335	0.00943829	-0.262787	0.0225412	0.877874	PRE10
YOR370C	-0.194388	0.0341273	0.0390023	0.69311	0.286822	MRS6
YOR374W	-1.19918	0.00011302	-1.48538	0.000123589	0.121688	ALD4
YOR375C	-0.106959	0.26568	-0.397732	0.00289455	0.101839	GDH1
YPL004C	0.374981	0.0081507	0.280998	0.0105028	0.473471	LSP1
YPL009C	-0.0816974	0.249157	-0.268723	0.0483058	0.344477	TAE2
YPL010W	0.111917	0.155229	0.100106	0.306496	0.944433	RET3
YPL012W	0.317937	0.0145352	0.360833	0.00465914	0.807367	RRP12
YPL015C	0.423588	0.00332966	0.651252	0.00125947	0.172624	HST2
YPL016W	0.28002	0.0232841	0.599098	0.00334461	0.242802	SWI1
YPL023C	0.157474	0.0874536	0.140631	0.0857886	0.880806	MET12
YPL028W	-0.248962	0.0142304	-0.214004	0.0214367	0.580777	ERG10
YPL031C	-0.165664	0.0697136	-0.140523	0.234538	0.914048	PHO85
YPL032C	-0.0437571	0.536221	0.0070852	0.939094	0.711182	SVL3
YPL037C	0.0941867	0.219175	-0.0403375	0.670537	0.426859	EGD1
YPL043W	0.496947	0.00163378	0.602286	0.00172798	0.509068	NOP4
YPL048W	-0.295868	0.00803407	-0.306659	0.00613265	0.879101	CAM1
YPL049C	-0.267853	0.015285	-0.234432	0.0160205	0.720275	DIG1
YPL050C	0.10864	0.19809	0.209827	0.0387364	0.556201	MNN9
YPL053C	0.805154	0.000920389	0.681227	0.0113058	0.741929	KTR6
YPL061W	-0.0573101	0.420522	0.115996	0.11266	0.0327992	ALD6
YPL063W	-0.0421862	0.653266	0.0266909	0.729076	0.677934	TIM50
YPL078C	0.925284	0.000568949	0.776675	0.00213993	0.538969	ATP4
YPL079W	0.219925	0.0630752	-0.0331201	0.788367	0.351158	RPL21B
YPL082C	0.0874806	0.40631	0.206646	0.120703	0.715953	MOT1
YPL085W	0.101869	0.159589	-0.113155	0.161405	0.124832	SEC16
YPL086C	0.115631	0.19723	0.15541	0.121567	0.798915	ELP3
YPL090C	0.226976	0.0237854	0.272728	0.0121639	0.68054	RPS6A
YPL091W	0.166811	0.0492872	0.0649445	0.374402	0.308032	GLR1
YPL093W	0.386921	0.00567127	0.466155	0.00263029	0.591207	NOG1
YPL106C	-0.632558	0.00182086	-0.733472	0.000437821	0.506788	SSE1
YPL110C	-0.181473	0.0487802	-0.478032	0.0148391	0.388534	GDE1
YPL111W	-1.05037	0.000247032	-0.938888	0.000325364	0.498533	CAR1
YPL117C	-0.251906	0.0282844	-0.34797	0.00925377	0.536493	IDI1
YPL125W	-0.23185	0.0168714	-0.290643	0.00822895	0.413916	KAP120
YPL126W	0.108989	0.176378	0.269736	0.0140318	0.173524	NAN1
YPL127C	1.10824	0.000247032	1.16754	0.000183721	0.642903	HHO1
YPL128C	0.225001	0.0318868	0.17543	0.0412067	0.726895	TBF1
YPL129W	0.14402	0.0747027	0.111439	0.473025	0.919509	TAF14
YPL131W	0.160947	0.0588539	0.273347	0.0118909	0.250807	RPL5
YPL139C	0.230654	0.0248299	0.251756	0.0348991	0.893588	UME1
YPL143W	0.364493	0.00437106	0.25954	0.0193711	0.43313	RPL33A
YPL144W	-0.357907	0.00414223	-0.332973	0.0678477	0.937776	POC4
YPL145C	0.0813576	0.524306	-0.176094	0.0679179	0.311817	KES1
YPL154C	-0.194774	0.0441988	-0.374671	0.00968615	0.425952	PEP4
YPL160W	0.451325	0.00576275	0.487229	0.00142924	0.821607	CDC60
YPL169C	-0.363894	0.00663354	-0.316487	0.0085412	0.702095	MEX67
YPL170W	-0.100108	0.293377	0.0697549	0.314049	0.37974	DAP1
YPL183C	0.0666184	0.452868	-0.138575	0.0706726	0.26118	RTT10
YPL184C	0.319836	0.00607484	0.27555	0.0257817	0.822144	MRN1
YPL188W	-0.221527	0.0238107	-0.231008	0.140537	0.976964	POS5
YPL190C	-0.0449671	0.520319	-0.139141	0.0740776	0.101138	NAB3
YPL195W	0.147248	0.0845633	0.0856773	0.221696	0.469304	APL5
YPL199C	0.329861	0.00878384	0.248868	0.0225445	0.528948	YPL199C
YPL204W	0.0162627	0.824687	-0.00316305	0.966019	0.775457	HRR25
YPL207W	0.77715	0.00315088	0.979253	0.000232997	0.427855	TYW1
YPL208W	0.723923	0.000550047	0.70533	0.000515481	0.863461	RKM1
YPL210C	0.298269	0.0093959	0.101552	0.164064	0.0845411	SRP72
YPL212C	0.35508	0.00397813	0.423949	0.00194675	0.0164379	PUS1
YPL217C	0.157047	0.0701879	0.25237	0.0592614	0.630481	BMS1
YPL218W	-0.29098	0.0308468	-0.256053	0.0347742	0.875769	SAR1
YPL220W	0.279993	0.0093959	0.276391	0.00852394	0.961361	RPL1A
YPL225W	-0.439667	0.00396369	-0.677329	0.000700186	0.147084	YPL225W
YPL226W	0.311941	0.0104096	0.22157	0.0296431	0.530153	NEW1
YPL227C	0.161474	0.0579666	0.0480711	0.719822	0.612123	ALG5
YPL228W	0.307945	0.00918723	0.256094	0.0508404	0.808347	CET1
YPL231W	0.428396	0.00386679	0.38942	0.00298308	0.720275	FAS2
YPL232W	0.112223	0.150892	0.127641	0.299892	0.944433	SSO1
YPL234C	-0.255792	0.169331	0.0512425	0.702704	0.430669	VMA11
YPL235W	-0.00497911	0.945055	0.0793719	0.249135	0.091351	RVB2
YPL237W	0.242468	0.0142629	0.21495	0.0819371	0.871128	SUI3
YPL239W	-0.094719	0.41802	-0.329748	0.036603	0.446068	YAR1
YPL240C	-2.0073	0.000251293	-2.68933	6.7e-05	0.120661	HSP82
YPL243W	0.308159	0.0087216	0.223298	0.0506076	0.60694	SRP68
YPL245W	-0.656708	0.000633047	-0.503623	0.0061825	0.470007	YPL245W
YPL249C	-0.285644	0.0340444	-0.614772	0.00105668	0.163275	GYP5
YPL260W	-0.220179	0.0243443	-0.516636	0.00194472	0.0793929	YPL260W
YPL262W	-0.256588	0.0167956	-0.206197	0.0205374	0.493303	FUM1
YPL263C	-0.212638	0.0342281	0.0319819	0.708766	0.177749	KEL3
YPL266W	0.200718	0.0349493	0.356941	0.00438791	0.170089	DIM1
YPL273W	-0.105723	0.458297	0.308732	0.00810292	0.166705	SAM4
YPR004C	-0.13212	0.139903	-0.234757	0.0177948	0.387883	AIM45
YPR010C	0.143338	0.108366	0.168943	0.0452487	0.787405	RPA135
YPR019W	-0.11197	0.19584	-0.117509	0.204338	0.976964	MCM4
YPR024W	-0.20409	0.0313225	-0.289523	0.0150545	0.591207	YME1
YPR025C	-0.360518	0.00486527	-0.323764	0.0949398	0.944477	CCL1
YPR028W	-0.352096	0.00618219	-0.506653	0.00107379	0.134483	YOP1
YPR029C	-7.25e-05	0.999528	-0.120645	0.132598	0.201824	APL4
YPR033C	-0.232676	0.0160935	-0.00457556	0.954451	0.0831069	HTS1
YPR034W	0.105547	0.148784	0.219381	0.0484755	0.350917	ARP7
YPR035W	0.0557159	0.689915	0.298274	0.0269164	0.387883	GLN1
YPR036W	0.0872051	0.226294	-0.0377259	0.596362	0.0986497	VMA13
YPR041W	0.0457115	0.540031	0.0771939	0.307895	0.784022	TIF5
YPR043W	0.290204	0.0642753	0.261432	0.0481132	0.944433	RPL43A
YPR055W	-0.0504096	0.493371	-0.188414	0.217085	0.607096	SEC8
YPR058W	-0.200758	0.0377453	0.245578	0.0442472	0.0692866	YMC1
YPR060C	-0.232075	0.0197648	-0.534489	0.00598267	0.179213	ARO7
YPR063C	-0.0769925	0.451964	0.43288	0.00259437	0.0572734	YPR063C
YPR069C	-0.398011	0.00671344	-0.129221	0.154957	0.221973	SPE3
YPR072W	0.315608	0.00920336	0.063656	0.507211	0.231742	NOT5
YPR074C	-0.0673178	0.358595	-0.0130948	0.84658	0.391157	TKL1
YPR080W	-0.160498	0.0647309	-0.229095	0.0164442	0.323315	TEF1
YPR082C	-0.160765	0.0685272	0.0904406	0.478566	0.328536	DIB1
YPR086W	-0.0505351	0.516569	0.00457834	0.964715	0.71151	SUA7
YPR088C	0.107962	0.143867	0.244527	0.0125545	0.0507415	SRP54
YPR091C	-0.0774962	0.285458	-0.231667	0.139881	0.638446	YPR091C
YPR097W	0.151302	0.0635139	0.0197949	0.834371	0.166705	YPR097W
YPR102C	0.553314	0.00788331	0.282308	0.0489887	0.482909	RPL11A
YPR103W	-0.256996	0.0127305	-0.172488	0.0403552	0.181143	PRE2
YPR108W	0.0802685	0.254663	0.00804177	0.917606	0.36655	RPN7
YPR110C	-0.1368	0.0848438	-0.0100849	0.888445	0.120661	RPC40
YPR112C	0.248675	0.0152424	0.136668	0.121567	0.337303	MRD1
YPR113W	-0.176774	0.075387	-0.2486	0.0201614	0.631526	PIS1
YPR118W	0.284144	0.00903688	0.291931	0.0294136	0.966829	MRI1
YPR127W	-0.886881	0.000725595	-1.17251	0.000315057	0.323315	YPR127W
YPR129W	-0.126318	0.13728	-0.247323	0.0122657	0.336033	SCD6
YPR132W	0.34944	0.00639308	0.186605	0.171588	0.458611	RPS23B
YPR133C	0.207421	0.0370618	0.16313	0.186352	0.889361	SPN1
YPR133W-A	-0.188378	0.0329413	-0.314812	0.0217921	0.176892	TOM5
YPR135W	-0.030781	0.683029	-0.127811	0.121194	0.356606	CTF4
YPR137W	0.0965887	0.299134	0.173845	0.0559234	0.663945	RRP9
YPR139C	-0.272779	0.0139225	-0.158205	0.306496	0.638211	VPS66
YPR144C	-0.0446344	0.694014	-0.0943365	0.25735	0.799316	NOC4
YPR145W	0.00972691	0.897033	0.430462	0.00533833	0.0749823	ASN1
YPR148C	0.178815	0.0549168	0.0514619	0.585557	0.348409	YPR148C
YPR149W	-0.0254696	0.751352	-0.0228385	0.805771	0.987019	NCE102
YPR155C	-0.0117889	0.925052	0.11878	0.179825	0.557734	NCA2
YPR159W	0.179452	0.129034	0.294829	0.013312	0.603387	KRE6
YPR160W	-0.502413	0.00121919	-1.15348	0.000123589	0.014058	GPH1
YPR161C	-0.221912	0.0219588	-0.52344	0.00192023	0.0572194	SGV1
YPR162C	0.0282563	0.685061	-0.233988	0.158155	0.330436	ORC4
YPR163C	0.238863	0.0161757	0.34092	0.0107169	0.426859	TIF3
YPR165W	-0.00561793	0.940631	-0.115433	0.131013	0.172091	RHO1
YPR169W	0.27506	0.0237104	0.064384	0.48974	0.253735	JIP5
YPR172W	-0.743576	0.0010384	-0.658206	0.00105668	0.663945	YPR172W
YPR173C	-0.142396	0.0868648	-0.111691	0.189401	0.753839	VPS4
YPR180W	-0.0940447	0.191563	-0.116339	0.206943	0.870564	AOS1
YPR181C	0.0445153	0.532529	0.0363637	0.623579	0.914626	SEC23
YPR183W	-0.173894	0.0486471	-0.155204	0.08906	0.875679	DPM1
YPR189W	0.504465	0.00625196	0.109114	0.184343	0.147084	SKI3
YPR191W	0.0222036	0.749678	-0.250594	0.0110339	0.00724804	QCR2

## Sheet: Supplementary Table S6
Systematic Name	Standard Name	Description
YAL025C	MAK16	Essential nuclear protein, constituent of 66S pre-ribosomal particles; required for maturation of 25S and 5.8S rRNAs; required for maintenance of M1 satellite double-stranded RNA of the L-A virus
YBL007C	SLA1	Cytoskeletal protein binding protein required for assembly of the cortical actin cytoskeleton; interacts with proteins regulating actin dynamics and proteins required for endocytosis; found in the nucleus and cell cortex; has 3 SH3 domains
YBL099W	ATP1	Alpha subunit of the F1 sector of mitochondrial F1F0 ATP synthase, which is a large, evolutionarily conserved enzyme complex required for ATP synthesis; phosphorylated
YBR245C	ISW1	Member of the imitation-switch (ISWI) class of ATP-dependent chromatin remodeling complexes; ATPase that forms a complex with Ioc2p and Ioc4p to regulate transcription elongation, and a complex with Ioc3p to repress transcription initiation
YCR077C	PAT1	Topoisomerase II-associated deadenylation-dependent mRNA-decapping factor; also required for faithful chromosome transmission, maintenance of rDNA locus stability, and protection of mRNA 3'-UTRs from trimming; functionally linked to Pab1p
YDL148C	NOP14	Nucleolar protein, forms a complex with Noc4p that mediates maturation and nuclear export of 40S ribosomal subunits; also present in the small subunit processome complex, which is required for processing of pre-18S rRNA
YDL153C	SAS10	Essential subunit of U3-containing Small Subunit (SSU) processome complex involved in production of 18S rRNA and assembly of small ribosomal subunit; disrupts silencing when overproduced; mutant has increased aneuploidy tolerance
YDR060W	MAK21	Constituent of 66S pre-ribosomal particles, required for large (60S) ribosomal subunit biogenesis; involved in nuclear export of pre-ribosomes; required for maintenance of dsRNA virus; homolog of human CAATT-binding protein
YDR279W	RNH202	Ribonuclease H2 subunit, required for RNase H2 activity; related to human AGS2 that causes Aicardi-Goutieres syndrome
YDR292C	SRP101	Signal recognition particle (SRP) receptor alpha subunit; contain GTPase domains; involved in SRP-dependent protein targeting; interacts with the beta subunit, Srp102p
YFL045C	SEC53	Phosphomannomutase, involved in synthesis of GDP-mannose and dolichol-phosphate-mannose; required for folding and glycosylation of secretory proteins in the ER lumen
YGL076C	RPL7A	Protein component of the large (60S) ribosomal subunit, nearly identical to Rpl7Bp and has similarity to E. coli L30 and rat L7 ribosomal proteins; contains a conserved C-terminal Nucleic acid Binding Domain (NDB2)
YHL015W	RPS20	Protein component of the small (40S) ribosomal subunit; overproduction suppresses mutations affecting RNA polymerase III-dependent transcription; has similarity to E. coli S10 and rat S20 ribosomal proteins
YHR027C	RPN1	Non-ATPase base subunit of the 19S regulatory particle of the 26S proteasome; may participate in the recognition of several ligands of the proteasome; contains a leucine-rich repeat (LRR) domain, a site for protein-protein interactions
YJL148W	RPA34	RNA polymerase I subunit A34.5
YJR007W	SUI2	Alpha subunit of the translation initiation factor eIF2, involved in the identification of the start codon; phosphorylation of Ser51 is required for regulation of translation by inhibiting the exchange of GDP for GTP
YJR121W	ATP2	Beta subunit of the F1 sector of mitochondrial F1F0 ATP synthase, which is a large, evolutionarily conserved enzyme complex required for ATP synthesis; phosphorylated
YKL009W	MRT4	Protein involved in mRNA turnover and ribosome assembly, localizes to the nucleolus
YKR006C	MRPL13	Mitochondrial ribosomal protein of the large subunit, not essential for mitochondrial translation
YKR016W	FCJ1	Mitochondrial inner membrane protein involved in formation and molecular structure of crista junctions; impairs oligomerization of F1F0-ATP synthase; null shows altered mitochondrial morphology and abnormal mitochondrial genome maintenance
YNL016W	PUB1	Poly (A)+ RNA-binding protein, abundant mRNP-component protein that binds mRNA and is required for stability of many mRNAs; component of glucose deprivation induced stress granules, involved in P-body-dependent granule assembly
YNL251C	NRD1	RNA-binding protein, subunit of Nrd1 complex (Nrd1p-Nab3p-Sen1p); complex mediates termination of snoRNAs and cryptic unstable transcripts (CUTs); interacts with the C-terminal domain of the RNA polymerase II large subunit (Rpo21p), preferentially at phosphorylated Ser5; H3K4 trimethylation of transcribed regions by Set1p enhances recruitment of Nrd1p to those sites; required for 3' end maturatio…
YNL302C	RPS19B	Protein component of the small (40S) ribosomal subunit, required for assembly and maturation of pre-40 S particles; mutations in human RPS19 are associated with Diamond Blackfan anemia; nearly identical to Rps19Ap
YOL077C	BRX1	Nucleolar protein, constituent of 66S pre-ribosomal particles; depletion leads to defects in rRNA processing and a block in the assembly of large ribosomal subunits; possesses a sigma(70)-like RNA-binding motif
YOL080C	REX4	Putative RNA exonuclease possibly involved in pre-rRNA processing and ribosome assembly
YOR206W	NOC2	Protein that forms a nucleolar complex with Mak21p that binds to 90S and 66S pre-ribosomes, as well as a nuclear complex with Noc3p that binds to 66S pre-ribosomes; both complexes mediate intranuclear transport of ribosomal precursors
YPL004C	LSP1	Primary component of eisosomes, which are large immobile patch structures at the cell cortex associated with endocytosis, along with Pil1p and Sur7p; null mutants show activation of Pkc1p/Ypk1p stress resistance pathways; member of the BAR domain family
YPL199C	YPL199C	Putative protein of unknown function, predicted to be palmitoylated
YPL210C	SRP72	Core component of the signal recognition particle (SRP) ribonucleoprotein (RNP) complex that functions in targeting nascent secretory proteins to the endoplasmic reticulum (ER) membrane
YPR072W	NOT5	Subunit of the CCR4-NOT complex, which is a global transcriptional regulator with roles in transcription initiation and elongation and in mRNA degradation
Ribosomes
F1 ATPase
Transcription
ER targeting
mRNA stability

## Sheet: Supplementary Table S7
Input Cluster (n=666)
Q0075	AI5_BETA
Q0160	SCEI
YAL003W	EFB1
YAL011W	SWC3
YAL025C	MAK16
YAL035W	FUN12
YAL047C	SPC72
YBL018C	POP8
YBL028C
YBL036C
YBL105C	PKC1
YBR047W	FMP23
YBR049C	REB1
YBR056C-B
YBR079C	RPG1
YBR081C	SPT7
YBR098W	MMS4
YBR109C	CMD1
YBR111C	YSA1
YBR111W-A	SUS1
YBR112C	CYC8
YBR119W	MUD1
YBR120C	CBP6
YBR135W	CKS1
YBR143C	SUP45
YBR148W	YSW1
YBR152W	SPP381
YBR154C	RPB5
YBR155W	CNS1
YBR156C	SLI15
YBR167C	POP7
YBR171W	SEC66
YBR173C	UMP1
YBR188C	NTC20
YBR215W	HPC2
YBR217W	ATG12
YBR233W-A	DAD3
YBR237W	PRP5
YBR244W	GPX2
YBR245C	ISW1
YBR258C	SHG1
YBR278W	DPB3
YBR279W	PAF1
YBR298C-A
YCL001W-A
YCL001W-B
YCL007C
YCL029C	BIK1
YCL037C	SRO9
YCL058W-A	ADF1
YCL059C	KRR1
YCL061C	MRC1
YCR003W	MRPL32
YCR009C	RVS161
YCR014C	POL4
YCR016W
YCR018C	SRD1
YCR020W-B	HTL1
YCR075W-A
YCR088W	ABP1
YCR097W	HMRA1
YCR099C
YDL002C	NHP10
YDL004W	ATP16
YDL010W	GRX6
YDL012C
YDL030W	PRP9
YDL036C	PUS9
YDL043C	PRP11
YDL051W	LHP1
YDL058W	USO1
YDL065C	PEX19
YDL074C	BRE1
YDL081C	RPP1A
YDL085C-A
YDL099W	BUG1
YDL107W	MSS2
YDL122W	UBP1
YDL124W
YDL130W-A	STF1
YDL135C	RDI1
YDL136W	RPL35B
YDL139C	SCM3
YDL147W	RPN5
YDL148C	NOP14
YDL150W	RPC53
YDL153C	SAS10
YDL157C
YDL161W	ENT1
YDL181W	INH1
YDL183C
YDL191W	RPL35A
YDL197C	ASF2
YDL207W	GLE1
YDL208W	NHP2
YDL213C	NOP6
YDL219W	DTD1
YDL225W	SHS1
YDL239C	ADY3
YDL247W-A
YDR002W	YRB1
YDR014W-A	HED1
YDR021W	FAL1
YDR023W	SES1
YDR037W	KRS1
YDR060W	MAK21
YDR065W	RRG1
YDR068W	DOS2
YDR079W	PET100
YDR083W	RRP8
YDR088C	SLU7
YDR099W	BMH2
YDR113C	PDS1
YDR121W	DPB4
YDR138W	HPR1
YDR139C	RUB1
YDR145W	TAF12
YDR150W	NUM1
YDR152W	GIR2
YDR161W
YDR163W	CWC15
YDR168W	CDC37
YDR172W	SUP35
YDR176W	NGG1
YDR179C	CSN9
YDR181C	SAS4
YDR201W	SPC19
YDR210W
YDR227W	SIR4
YDR228C	PCF11
YDR233C	RTN1
YDR241W	BUD26
YDR252W	BTT1
YDR253C	MET32
YDR257C	RKM4
YDR263C	DIN7
YDR273W	DON1
YDR285W	ZIP1
YDR299W	BFR2
YDR312W	SSF2
YDR316W	OMS1
YDR346C	SVF1
YDR356W	SPC110
YDR357C	CNL1
YDR361C	BCP1
YDR363W	ESC2
YDR363W-A	SEM1
YDR365C	ESF1
YDR374W-A
YDR379C-A
YDR382W	RPP2B
YDR383C	NKP1
YDR386W	MUS81
YDR393W	SHE9
YDR412W	RRP17
YDR429C	TIF35
YDR446W	ECM11
YDR458C	HEH2
YDR464W	SPP41
YDR468C	TLG1
YDR469W	SDC1
YDR473C	PRP3
YDR478W	SNM1
YDR485C	VPS72
YDR495C	VPS3
YDR496C	PUF6
YDR507C	GIN4
YDR527W	RBA50
YDR532C	KRE28
YDR540C	IRC4
YEL003W	GIM4
YEL009C-A
YEL019C	MMS21
YEL020W-A	TIM9
YEL037C	RAD23
YEL051W	VMA8
YEL061C	CIN8
YEL075C
YER002W	NOP16
YER007C-A	TMA20
YER008C	SEC3
YER030W	CHZ1
YER048C	CAJ1
YER058W	PET117
YER063W	THO1
YER067W	RGI1
YER071C	TDA2
YER106W	MAM1
YER128W
YER136W	GDI1
YER137C
YER139C	RTR1
YER142C	MAG1
YER161C	SPT2
YER165W	PAB1
YER174C	GRX4
YER180C-A	SLO1
YER189W
YFL008W	SMC1
YFL014W	HSP12
YFL023W	BUD27
YFL024C	EPL1
YFL046W	FMP32
YFL049W	SWP82
YFR001W	LOC1
YFR003C	YPI1
YFR008W	FAR7
YFR010W	UBP6
YFR016C
YFR023W	PES4
YFR031C	SMC2
YFR033C	QCR6
YFR034W-A
YFR043C	IRC6
YFR046C	CNN1
YGL018C	JAC1
YGL029W	CGR1
YGL033W	HOP2
YGL041W-A
YGL049C	TIF4632
YGL080W	FMP37
YGL086W	MAD1
YGL090W	LIF1
YGL099W	LSG1
YGL108C
YGL110C	CUE3
YGL122C	NAB2
YGL133W	ITC1
YGL153W	PEX14
YGL164C	YRB30
YGL174W	BUD13
YGL183C	MND1
YGL188C-A
YGL207W	SPT16
YGL232W	TAN1
YGL237C	HAP2
YGL244W	RTF1
YGL249W	ZIP2
YGR001C
YGR002C	SWC4
YGR006W	PRP18
YGR037C	ACB1
YGR059W	SPR3
YGR072W	UPF3
YGR076C	MRPL25
YGR086C	PIL1
YGR091W	PRP31
YGR102C
YGR103W	NOP7
YGR109C	CLB6
YGR116W	SPT6
YGR129W	SYF2
YGR130C
YGR139W
YGR142W	BTN2
YGR145W	ENP2
YGR152C	RSR1
YGR159C	NSR1
YGR167W	CLC1
YGR169C-A
YGR174W-A
YGR179C	OKP1
YGR229C	SMI1
YGR230W	BNS1
YGR251W
YGR252W	GCN5
YGR253C	PUP2
YGR270W	YTA7
YGR271C-A	EFG1
YGR273C
YGR274C	TAF1
YGR280C	PXR1
YGR291C
YHL010C	ETP1
YHL013C	OTU2
YHL015W	RPS20
YHR005C-A	TIM10
YHR015W	MIP6
YHR023W	MYO1
YHR038W	RRF1
YHR039C-A	VMA10
YHR052W	CIC1
YHR053C	CUP1-1
YHR055C	CUP1-2
YHR060W	VMA22
YHR066W	SSF1
YHR077C	NMD2
YHR079C-A	SAE3
YHR081W	LRP1
YHR090C	YNG2
YHR095W
YHR121W	LSM12
YHR135C	YCK1
YHR146W	CRP1
YHR156C	LIN1
YHR180C-B
YHR184W	SSP1
YHR193C	EGD2
YHR199C-A	NBL1
YIL002W-A
YIL019W	FAF1
YIL026C	IRR1
YIL038C	NOT3
YIL063C	YRB2
YIL068C	SEC6
YIL076W	SEC28
YIL096C
YIL112W	HOS4
YIL126W	STH1
YIL127C	RRT14
YIL138C	TPM2
YIL144W	TID3
YIL149C	MLP2
YIL150C	MCM10
YIL161W
YIR001C	SGN1
YIR002C	MPH1
YIR004W	DJP1
YIR005W	IST3
YIR010W	DSN1
YIR018W	YAP5
YIR024C
YIR037W	HYR1
YJL010C	NOP9
YJL011C	RPC17
YJL013C	MAD3
YJL024C	APS3
YJL031C	BET4
YJL033W	HCA4
YJL036W	SNX4
YJL049W
YJL061W	NUP82
YJL074C	SMC3
YJL087C	TRL1
YJL115W	ASF1
YJL123C	MTC1
YJL131C	AIM23
YJL140W	RPB4
YJL156W-A
YJL162C	JJJ2
YJL168C	SET2
YJL176C	SWI3
YJL179W	PFD1
YJL203W	PRP21
YJR002W	MPP10
YJR003C
YJR005C-A
YJR007W	SUI2
YJR010C-A	SPC1
YJR014W	TMA22
YJR043C	POL32
YJR050W	ISY1
YJR060W	CBF1
YJR083C	ACF4
YJR086W	STE18
YJR088C	EMC2
YJR092W	BUD4
YJR134C	SGM1
YKL002W	DID4
YKL009W	MRT4
YKL012W	PRP40
YKL023W
YKL028W	TFA1
YKL032C	IXR1
YKL041W	VPS24
YKL049C	CSE4
YKL053C-A	MDM35
YKL054C	DEF1
YKL061W	BLI1
YKL063C
YKL068W-A
YKL075C
YKL082C	RRP14
YKL095W	YJU2
YKL099C	UTP11
YKL108W	SLD2
YKL117W	SBA1
YKL119C	VPH2
YKL122C	SRP21
YKL133C
YKL137W	CMC1
YKL138C	MRPL31
YKL138C-A	HSK3
YKL142W	MRP8
YKL143W	LTV1
YKL172W	EBP2
YKL179C	COY1
YKL195W	MIA40
YKL196C	YKT6
YKR010C	TOF2
YKR011C
YKR014C	YPT52
YKR015C
YKR016W	FCJ1
YKR020W	VPS51
YKR023W
YKR035W-A	DID2
YKR083C	DAD2
YKR095W	MLP1
YLL008W	DRS1
YLL009C	COX17
YLL046C	RNP1
YLR002C	NOC3
YLR003C	CMS1
YLR009W	RLP24
YLR012C
YLR025W	SNF7
YLR026C	SED5
YLR030W
YLR043C	TRX1
YLR068W	FYV7
YLR082C	SRL2
YLR086W	SMC4
YLR117C	CLF1
YLR119W	SRN2
YLR120W-A
YLR125W
YLR126C
YLR135W	SLX4
YLR146W-A
YLR181C	VTA1
YLR192C	HCR1
YLR197W	NOP56
YLR200W	YKE2
YLR206W	ENT2
YLR211C
YLR216C	CPR6
YLR221C	RSA3
YLR223C	IFH1
YLR226W	BUR2
YLR254C	NDL1
YLR261C	VPS63
YLR262C-A	TMA7
YLR263W	RED1
YLR265C	NEJ1
YLR271W
YLR276C	DBP9
YLR287C
YLR294C
YLR309C	IMH1
YLR314C	CDC3
YLR330W	CHS5
YLR331C	JIP3
YLR361C-A
YLR363W-A
YLR383W	SMC6
YLR406C	RPL31B
YLR412C-A
YLR421C	RPN13
YLR423C	ATG17
YLR431C	ATG23
YLR435W	TSR2
YLR445W
YLR449W	FPR4
YLR455W
YML015C	TAF11
YML062C	MFT1
YML071C	COG8
YML074C	FPR3
YML093W	UTP14
YML094W	GIM5
YML108W
YML129C	COX14
YMR012W	CLU1
YMR014W	BUD22
YMR025W	CSI1
YMR028W	TAP42
YMR031C	EIS1
YMR039C	SUB1
YMR043W	MCM1
YMR044W	IOC4
YMR052W	FAR3
YMR072W	ABF2
YMR077C	VPS20
YMR079W	SEC14
YMR086W
YMR099C
YMR112C	MED11
YMR115W	MGR3
YMR117C	SPC24
YMR128W	ECM16
YMR132C	JLP2
YMR159C	ATG16
YMR174C	PAI3
YMR181C
YMR183C	SSO2
YMR184W	ADD37
YMR186W	HSC82
YMR188C	MRPS17
YMR192W	GYL1
YMR193W	MRPL24
YMR198W	CIK1
YMR201C	RAD14
YMR213W	CEF1
YMR219W	ESC1
YMR225C	MRPL44
YMR227C	TAF7
YMR230W	RPS10B
YMR233W	TRI1
YMR235C	RNA1
YMR239C	RNT1
YMR255W	GFD1
YMR260C	TIF11
YMR269W	TMA23
YMR273C	ZDS1
YMR290W-A
YMR294W	JNM1
YMR309C	NIP1
YMR311C	GLC8
YNL001W	DOM34
YNL010W
YNL031C	HHT2
YNL039W	BDP1
YNL050C
YNL059C	ARP5
YNL061W	NOP2
YNL062C	GCD10
YNL064C	YDJ1
YNL079C	TPM1
YNL088W	TOP2
YNL091W	NST1
YNL096C	RPS7B
YNL097C-B
YNL110C	NOP15
YNL111C	CYB5
YNL113W	RPC19
YNL121C	TOM70
YNL131W	TOM22
YNL133C	FYV6
YNL136W	EAF7
YNL147W	LSM7
YNL149C	PGA2
YNL154C	YCK2
YNL161W	CBK1
YNL173C	MDG1
YNL175C	NOP13
YNL188W	KAR1
YNL189W	SRP1
YNL196C	SLZ1
YNL206C	RTT106
YNL215W	IES2
YNL225C	CNM67
YNL227C	JJJ1
YNL245C	CWC25
YNL250W	RAD50
YNL254C	RTC4
YNL259C	ATX1
YNL260C
YNL265C	IST1
YNL286W	CUS2
YNL292W	PUS4
YNL308C	KRI1
YNR006W	VPS27
YNR010W	CSE2
YNR022C	MRPL50
YNR051C	BRE5
YNR054C	ESF2
YOL006C	TOP1
YOL022C	TSR4
YOL028C	YAP7
YOL029C
YOL034W	SMC5
YOL038C-A
YOL041C	NOP12
YOL051W	GAL11
YOL069W	NUF2
YOL077W-A	ATP19
YOL091W	SPO21
YOL108C	INO4
YOL109W	ZEO1
YOL114C
YOL123W	HRP1
YOL139C	CDC33
YOL144W	NOP8
YOL145C	CTR9
YOR006C	TSR3
YOR007C	SGT2
YOR019W
YOR027W	STI1
YOR031W	CRS5
YOR036W	PEP12
YOR051C	ETT1
YOR057W	SGT1
YOR058C	ASE1
YOR069W	VPS5
YOR075W	UFE1
YOR078W	BUD21
YOR091W	TMA46
YOR096W	RPS7A
YOR102W
YOR106W	VAM3
YOR123C	LEO1
YOR148C	SPP2
YOR174W	MED4
YOR177C	MPC54
YOR189W	IES4
YOR195W	SLK19
YOR198C	BFR1
YOR206W	NOC2
YOR216C	RUD3
YOR239W	ABP140
YOR252W	TMA16
YOR255W	OSW1
YOR261C	RPN8
YOR265W	RBL2
YOR274W	MOD5
YOR275C	RIM20
YOR281C	PLP2
YOR287C	RRP36
YOR293W	RPS10A
YOR295W	UAF30
YOR300W
YOR304C-A
YOR304W	ISW2
YOR308C	SNU66
YOR326W	MYO2
YOR367W	SCP1
YOR369C	RPS12
YOR381W-A
YPL004C	LSP1
YPL009C	TAE2
YPL038W-A
YPL043W	NOP4
YPL051W	ARL3
YPL078C	ATP4
YPL083C	SEN54
YPL084W	BRO1
YPL107W
YPL108W
YPL116W	HOS3
YPL121C	MEI5
YPL129W	TAF14
YPL145C	KES1
YPL146C	NOP53
YPL166W	ATG29
YPL174C	NIP100
YPL181W	CTI6
YPL186C	UIP4
YPL187W	MF(ALPHA)1
YPL190C	NAB3
YPL191C
YPL192C	PRM3
YPL193W	RSA1
YPL199C
YPL210C	SRP72
YPL217C	BMS1
YPL223C	GRE1
YPL225W
YPL240C	HSP82
YPL253C	VIK1
YPL260W
YPR018W	RLF2
YPR025C	CCL1
YPR046W	MCM16
YPR072W	NOT5
YPR073C	LTP1
YPR074W-A
YPR108W	RPN7
YPR112C	MRD1
YPR129W	SCD6
YPR133W-A	TOM5
YPR141C	KAR3
YPR143W	RRP15
YPR145C-A
YPR148C
YPR154W	PIN3
Genes Not Found:
YHL009W-A
YHL009W-B
YIR043C
YJL113W
YJL114W
YPL060C-A
GO Biological Process
Category	p-value	In Category from Cluster	k	f
ribosome biogenesis [GO:0042254]	2.0095e-14	KRR1 NOP14 SAS10 NHP2 NOP6 FAL1 MAK21 SSF2 ESF1 RRP17 NOP16 TMA20 LOC1 CGR1 NOP7 ENP2 PXR1 CIC1 SSF1 FAF1 NOP9 HCA4 MPP10 MRT4 RRP14 UTP11 EBP2 DRS1 RNP1 NOC3 RLP24 NOP56 RSA3 DBP9 UTP14 ECM16 TMA23 NOP2 RPS7B NOP15 KRI1 ESF2 NOP12 NOP8 BUD21 RPS7A NOC2 RRP36 NOP4 NOP53 RSA1 BMS1 RRP15	53	170
rRNA processing [GO:0006364]	3.86913e-13	POP8 POP7 KRR1 SRD1 NOP14 SAS10 NHP2 NOP6 FAL1 RRP8 BFR2 ESF1 RRP17 SNM1 NOP16 CGR1 NOP7 ENP2 NSR1 EFG1 PXR1 LRP1 NOP9 HCA4 MPP10 MRT4 RRP14 UTP11 EBP2 DRS1 NOC3 FYV7 NOP56 DBP9 TSR2 UTP14 ECM16 RNT1 NOP2 RPS7B NOP15 LSM7 JJJ1 KRI1 ESF2 TSR4 NOP12 BUD21 RPS7A RRP36 NOP4 NOP53 BMS1 MRD1 RRP15	55	195
cell cycle [GO:0007049]	9.04264e-09	MAK16 SPC72 PKC1 CKS1 DAD3 BIK1 HTL1 SAS10 SHS1 ADY3 PDS1 CDC37 SPC19 DON1 NKP1 CIN8 SMC1 EPL1 FAR7 SMC2 CNN1 MAD1 ZIP2 SPR3 NOP7 CLB6 RSR1 OKP1 BNS1 YNG2 SSP1 IRR1 STH1 TID3 MCM10 DSN1 MAD3 SMC3 BUD4 SLD2 HSK3 DAD2 NOC3 SMC4 CLF1 BUR2 NDL1 CDC3 MCM1 FAR3 SPC24 CEF1 DOM34 KAR1 CNM67 NUF2 SPO21 YOR019W SGT1 MPC54 SLK19 MYO2 CCL1 MCM16 KAR3	65	316
chromosome segregation [GO:0007059]	1.13312e-07	SLI15 DAD3 SCM3 PDS1 SPC19 CNN1 ZIP2 OKP1 NBL1 IRR1 STH1 TID3 DSN1 CBF1 HSK3 DAD2 RED1 SPC24 GLC8 NUF2 CTR9 SLK19 MCM16	23	69
cell division [GO:0051301]	2.13275e-07	SPC72 CKS1 DAD3 BIK1 SHS1 ADY3 PDS1 CDC37 SPC19 DON1 NKP1 CIN8 SMC1 SMC2 CNN1 MAD1 CLB6 RSR1 OKP1 SSP1 IRR1 TID3 DSN1 MAD3 SMC3 BUD4 HSK3 DAD2 NOC3 SMC4 NDL1 CDC3 SPC24 DOM34 KAR1 CNM67 NUF2 SPO21 MPC54 SLK19 MYO2 MCM16 KAR3	43	190
transcription, DNA-dependent [GO:0006351]	1.91787e-06	SWC3 REB1 SPT7 SUS1 CYC8 CKS1 RPB5 HPC2 ISW1 PAF1 ADF1 SRD1 HTL1 HMRA1 NHP10 RPC53 DPB4 HPR1 TAF12 NGG1 SAS4 SIR4 PCF11 BTT1 MET32 ESC2 VPS72 RBA50 THO1 RTR1 SPT2 EPL1 SWP82 ITC1 SPT16 HAP2 RTF1 SWC4 SPT6 SMI1 GCN5 TAF1 EGD2 NOT3 STH1 RRT14 YAP5 RPC17 ASF1 RPB4 SET2 SWI3 CBF1 TFA1 IXR1 IFH1 BUR2 YLR445W TAF11 MFT1 SUB1 MCM1 IOC4 MED11 ESC1 TAF7 TRI1 BDP1 ARP5 TOP2 RPC19 EAF7 RTT106 CSE2 YAP7 GAL1…	88	540
regulation of transcription, DNA-dependent [GO:0006355]	3.23478e-06	SWC3 REB1 SPT7 SUS1 CYC8 HPC2 ISW1 PAF1 ADF1 SRD1 HTL1 HMRA1 NHP10 DPB4 HPR1 TAF12 NGG1 SAS4 SIR4 PCF11 BTT1 MET32 ESC2 SDC1 RBA50 RTR1 SPT2 EPL1 SWP82 ITC1 SPT16 HAP2 RTF1 SWC4 SPT6 SMI1 GCN5 TAF1 EGD2 NOT3 STH1 RRT14 MLP2 YAP5 ASF1 SET2 SWI3 CBF1 TFA1 IXR1 IFH1 BUR2 CHS5 YLR445W TAF11 MFT1 SUB1 MCM1 IOC4 MED11 ESC1 TAF7 TRI1 BDP1 ARP5 TOP2 EAF7 RTT106 CSE2 YAP7 GAL11 INO4 CTR9 ETT1 LEO1 MED4 UA…	83	507
meiosis [GO:0007126]	5.02819e-05	MMS4 ADY3 HED1 DON1 ZIP1 NKP1 MUS81 MAM1 HOP2 MND1 ZIP2 OKP1 BNS1 SAE3 YNG2 SSP1 STH1 RED1 CIK1 DOM34 CNM67 RAD50 SPO21 MPC54 SLK19 BFR1 MEI5 MCM16 KAR3	29	134
ribosomal small subunit biogenesis [GO:0042274]	5.3678e-05	KRR1 NOP14 NOP6 ENP2 RRP14 LTV1 CMS1 BUD22 TMA23 RRP36	10	24
RNA splicing [GO:0008380]	9.70823e-05	SCEI MUD1 SPP381 NTC20 PRP5 PRP9 PRP11 SLU7 CWC15 PRP3 BUD13 PRP18 PRP31 SYF2 IST3 PRP21 ISY1 PRP40 CLF1 CEF1 LSM7 CWC25 CUS2 SPP2 SNU66	25	112
nuclear mRNA splicing, via spliceosome [GO:0000398]	0.000137449	MUD1 SPP381 NTC20 PRP9 CWC15 PRP3 BUD13 PRP18 PRP31 SYF2 IST3 PRP21 PRP40 CEF1 LSM7 CWC25 CUS2 SPP2 SNU66	19	76
ribosomal large subunit biogenesis [GO:0042273]	0.000172788	MAK16 PUF6 NOP16 LOC1 NOP7 CIC1 MRT4 RRP14 RLP24 NOP15 JJJ1 NOP8	12	37
histone methylation [GO:0016571]	0.000181712	PAF1 RTF1 SET2 CTR9 LEO1	5	7
transcription elongation from RNA polymerase II promoter [GO:0006368]	0.00019731	SUS1 HPC2 PAF1 HTL1 HPR1 SPT2 SPT16 RTF1 SPT6 STH1 MFT1 TOP1 CTR9 LEO1 NOT5	15	54
translational initiation [GO:0006413]	0.00020731	FUN12 RPG1 GLE1 TIF35 TIF4632 SUI2 TMA22 HCR1 CLU1 TIF11 NIP1 GCD10 CDC33	13	43
mRNA export from nucleus [GO:0006406]	0.00020731	SUS1 GLE1 HPR1 SEM1 BUD13 MIP6 MLP2 IST3 NUP82 MLP1 MFT1 GFD1 ZDS1	13	43
chromatin remodeling [GO:0006338]	0.000231734	SWC3 CYC8 CKS1 ISW1 HTL1 VPS72 CHZ1 SWP82 ITC1 SWC4 IOC4 ARP5 ISW2 TAF14	14	49
mitosis [GO:0007067]	0.000245581	DAD3 BIK1 PDS1 SPC19 NKP1 CIN8 SMC1 SMC2 CNN1 MAD1 OKP1 IRR1 TID3 DSN1 MAD3 SMC3 HSK3 DAD2 SMC4 NDL1 SPC24 DOM34 KAR1 NUF2 SLK19 MCM16 KAR3	27	132
DNA recombination [GO:0006310]	0.000267568	MMS4 PAF1 HED1 HPR1 MUS81 MMS21 HOP2 LIF1 MND1 SLX4 SMC6 MFT1 SMC5	13	44
transcription from RNA polymerase II promoter [GO:0006366]	0.000296394	RPB5 BRE1 TAF12 RBA50 RTR1 RTF1 TAF1 RPB4 TAF11 MED11 TAF7 CSE2 GAL11 CTR9 LEO1 MED4 TAF14 CCL1	18	74
endonucleolytic cleavage to generate mature 5'-end of SSU-rRNA from (SSU-rRNA, 5.8S rRNA, LSU-rRNA) [GO:0000472]	0.000343392	NOP14 SAS10 LOC1 NOP9 MPP10 UTP11 UTP14 ESF2 BUD21 MRD1	10	29
endonucleolytic cleavage in ITS1 to separate SSU-rRNA from 5.8S rRNA and LSU-rRNA from tricistronic rRNA transcript (SSU-rRNA, 5.8S rRNA, LSU-rRNA) [GO:0000447]	0.00039239	KRR1 NOP14 SAS10 LOC1 NOP9 MPP10 UTP11 UTP14 KRI1 ESF2 BUD21 MRD1	12	40
protein folding [GO:0006457]	0.000461527	CNS1 GIM4 CAJ1 BUD27 JAC1 DJP1 JJJ2 PFD1 SBA1 YKE2 CPR6 FPR4 FPR3 GIM5 HSC82 YDJ1 JJJ1 STI1 RBL2 PLP2 HSP82	21	96
DNA topological change [GO:0006265]	0.000472112	MMS4 MUS81 TOP2 TOP1	4	5
intralumenal vesicle formation [GO:0070676]	0.000472112	DID4 VPS24 SNF7 VPS20	4	5
karyogamy involved in conjugation with cellular fusion [GO:0000742]	0.000520962	CMD1 BIK1 SPC110 CIK1 KAR1 PRM3 KAR3	7	16
mitotic sister chromatid segregation [GO:0000070]	0.000631016	SPC72 PDS1 CIN8 SMC1 SMC2 CSE4 SMC4 BUR2 CIK1 CSE2	10	31
mRNA processing [GO:0006397]	0.000735849	SCEI MUD1 CBP6 SPP381 NTC20 PRP5 PRP9 PRP11 GLE1 SLU7 CWC15 PCF11 PRP3 PAB1 BUD13 PRP18 PRP31 SYF2 IST3 RPB4 PRP21 ISY1 PRP40 CLF1 CEF1 LSM7 CWC25 CUS2 HRP1 SPP2 SNU66	31	170
endonucleolytic cleavage in 5'-ETS of tricistronic rRNA transcript (SSU-rRNA, 5.8S rRNA, LSU-rRNA) [GO:0000480]	0.000901581	NOP14 SAS10 LOC1 NOP9 MPP10 UTP11 UTP14 ESF2 MRD1	9	27
mitotic spindle organization in nucleus [GO:0030472]	0.000907895	DAD3 BIK1 SPC19 CIN8 HSK3 DAD2 CIK1 SLK19	8	22
protein transport [GO:0015031]	0.00113847	SUS1 SEC66 ATG12 USO1 GLE1 YRB1 BTT1 BFR2 BCP1 TLG1 TIM9 SEC3 GDI1 LSG1 PEX14 YRB30 TIM10 EGD2 YRB2 SEC6 SEC28 APS3 SNX4 YJL049W NUP82 DID4 VPS24 LTV1 MIA40 YPT52 VPS51 DID2 SNF7 SED5 TRX1 SRN2 VTA1 IMH1 CHS5 ATG23 COG8 VPS20 SEC14 ATG16 GFD1 YDJ1 TOM22 PGA2 SRP1 IST1 VPS5 UFE1 MYO2 ARL3 BRO1 ATG29 TOM5	57	379
tubulin complex assembly [GO:0007021]	0.00130307	GIM4 YKE2 GIM5 RBL2	4	6
chromatin silencing at telomere [GO:0006348]	0.00147809	DPB3 MRC1 BRE1 DPB4 SAS4 SDC1 ITC1 MCM10 ASF1 IFH1 ESC1 RNA1 RTT106 ISW2	14	58
reciprocal meiotic recombination [GO:0007131]	0.00189796	MMS4 ZIP1 MUS81 ECM11 HOP2 MND1 ZIP2 SAE3 SMC3 RED1 TOP2 MEI5	12	47
chromatin modification [GO:0016568]	0.00199646	SWC3 SPT7 SUS1 HPC2 ISW1 BRE1 TAF12 NGG1 SAS4 VPS72 SWP82 ITC1 SWC4 GCN5 TAF1 YNG2 STH1 ASF1 EAF7 ISW2 HOS3 CTI6	22	114
maturation of SSU-rRNA from tricistronic rRNA transcript (SSU-rRNA, 5.8S rRNA, LSU-rRNA) [GO:0000462]	0.00209105	NOP14 SAS10 FAL1 NOP7 YGR251W EFG1 RPS20 FAF1 FYV7 HCR1 TSR2 ECM16 BUD21 RRP36	14	60
histone acetylation [GO:0016573]	0.00233265	SPT7 TAF12 NGG1 EPL1 SWC4 GCN5 TAF1 YNG2 ASF1 EAF7 TAF14	11	42
late endosome to vacuole transport [GO:0045324]	0.00246335	DID4 VPS24 DID2 SNF7 VTA1 VPS20 VPS27	7	20
microtubule nucleation [GO:0007020]	0.00337851	SPC72 SPC19 SPC110 TID3 SPC24 CNM67 NUF2	7	21
response to DNA damage stimulus [GO:0006974]	0.00424975	MMS4 UMP1 POL4 HTL1 HED1 HPR1 DIN7 MUS81 MMS21 RAD23 MAG1 EPL1 LIF1 SPT16 SWC4 SAE3 YNG2 MPH1 RPB4 DEF1 MLP1 SLX4 BUR2 NEJ1 SMC6 RAD14 HHT2 EAF7 RAD50 SMC5 IES4 MEI5	32	197
protein targeting to mitochondrion [GO:0006626]	0.00445258	TIM9 TIM10 YDJ1 HSP82 TOM5	5	12
maturation of SSU-rRNA [GO:0030490]	0.0051521	BUD22 LSM7 TSR4 TSR3	4	8
vacuole inheritance [GO:0000011]	0.00661043	VPS3 TPM2 TRX1 TPM1 PEP12 MYO2	6	18
nucleosome assembly [GO:0006334]	0.00661043	SPT16 SPT6 CSE4 FPR4 HHT2 RTT106	6	18
maturation of LSU-rRNA from tricistronic rRNA transcript (SSU-rRNA, 5.8S rRNA, LSU-rRNA) [GO:0000463]	0.00661043	MAK16 RPL35B RPL35A NOP12 NOP53 RRP15	6	18
chromosome organization [GO:0051276]	0.00661043	PDS1 SMC1 SMC2 SWC4 SMC3 SMC4	6	18
mitotic sister chromatid cohesion [GO:0007064]	0.0076948	MRC1 ESC2 SMC1 IRR1 SMC3 VIK1 KAR3	7	24
nucleosome positioning [GO:0016584]	0.00854028	CYC8 ISW1 STH1 ISW2	4	9
ribosomal small subunit export from nucleus [GO:0000056]	0.00854028	YRB2 NOP9 NUP82 LTV1	4	9
DNA strand elongation involved in DNA replication [GO:0006271]	0.00854028	MCM10 SLD2 TOP2 TOP1	4	9
DNA replication-dependent nucleosome assembly [GO:0006335]	0.00874155	ASF1 RTT106 RLF2	3	5
mitotic anaphase B [GO:0000092]	0.00874155	BIK1 CIN8 ASE1	3	5
regulation of cell cycle [GO:0051726]	0.00885302	CKS1 HTL1 CDC37 SEM1 CDC33 SGT1	6	19
DNA repair [GO:0006281]	0.008928	MMS4 MRC1 POL4 HED1 DIN7 MUS81 MMS21 RAD23 MAG1 EPL1 LIF1 SPT16 SWC4 SAE3 YNG2 MPH1 RPB4 IXR1 DEF1 MLP1 SLX4 NEJ1 SMC6 RAD14 HHT2 EAF7 RAD50 SMC5 MEI5	29	183
translational termination [GO:0006415]	0.0094884	SUP45 GLE1 SUP35 YOL114C ETT1	5	14
MIPS Functional Classification
Category	p-value	In Category from Cluster	k	f
rRNA processing [11.04.01]	2.63001e-12	POP8 POP7 KRR1 SRD1 NOP14 SAS10 NHP2 NOP6 FAL1 RRP8 ESF1 RRP17 SNM1 CGR1 NOP7 ENP2 NSR1 YGR251W PXR1 LRP1 FAF1 NOP9 HCA4 MPP10 MRT4 UTP11 EBP2 DRS1 NOC3 FYV7 HCR1 NOP56 IFH1 DBP9 TSR2 UTP14 ECM16 RNA1 RNT1 NOP2 ESF2 NOP8 BUD21 RRP36 NOP4 NOP53 BMS1 MRD1 RRP15	49	169
RNA binding [16.03.03]	1.82078e-07	MUD1 SRO9 PRP9 PRP11 LHP1 NOP14 SAS10 NHP2 PCF11 SSF2 ESF1 TMA20 PAB1 LOC1 NAB2 TAN1 NSR1 PXR1 MIP6 SSF1 LSM12 SGN1 NOP9 PRP21 TMA22 PRP40 UTP11 RNP1 HCR1 UTP14 RNT1 LSM7 NOP13 CUS2 NOP12 HRP1 BUD21 BFR1 UAF30 NOP4 NAB3 MRD1 SCD6	43	189
protein binding [16.01]	3.67406e-07	CNS1 UMP1 DAD3 BIK1 RVS161 ABP1 BRE1 ENT1 ADY3 YRB1 PET100 SLU7 BMH2 PDS1 RUB1 NUM1 CDC37 SIR4 PCF11 BTT1 GIM4 TIM9 SEC3 JAC1 PEX14 YRB30 PRP18 OKP1 TIM10 CIC1 VMA22 NMD2 LIN1 EGD2 IRR1 SEC6 TPM2 DJP1 ASF1 PFD1 DID4 SBA1 SRP21 HSK3 VPS51 NOC3 YKE2 ENT2 CPR6 GIM5 TAP42 IOC4 HSC82 GYL1 ZDS1 TPM1 KAR1 RAD50 VPS27 ESF2 STI1 SGT1 ASE1 ABP140 RBL2 SCP1 NOP53 NIP100 CTI6 SRP72 MCM16	71	391
DNA conformation modification (e.g. chromatin) [10.01.09.05]	1.1629e-06	SWC3 SPT7 SUS1 ISW1 DPB3 MRC1 NHP10 BRE1 SAS10 ASF2 DPB4 TAF12 NGG1 SAS4 SIR4 ESC2 SDC1 VPS72 EPL1 SWP82 ITC1 SPT16 SWC4 SPT6 GCN5 TAF1 YNG2 HOS4 STH1 SWI3 IFH1 IOC4 ESC1 ZDS1 HHT2 TOP2 TOP1 ISW2 HOS3 TAF14 RLF2	41	188
ribosome biogenesis [12.01]	1.00383e-05	MAK16 KRR1 NOP14 NOP16 LOC1 CGR1 LSG1 NOP7 MRT4 RNP1 RLP24 ECM16 RNA1 NOP15 KRI1 ESF2 NOC2 NOP53 BMS1	19	64
M phase [10.03.01.01.11]	2.34312e-05	SPC72 CMD1 DAD3 BIK1 CIN8 SMC1 SMC2 CSE4 SMC4 BUR2 CIK1 JNM1 CSE2 ASE1 NIP100 KAR3	16	51
protein folding and stabilization [14.01]	3.36461e-05	CNS1 MSS2 CDC37 GIM4 CAJ1 JAC1 DJP1 PFD1 SBA1 COX17 YKE2 CPR6 FPR4 FPR3 GIM5 HSC82 YDJ1 JJJ1 ATX1 STI1 SGT1 RBL2 HSP82	23	93
chromosome segregation/division [10.03.04.05]	0.000165842	SLI15 DAD3 SPC19 MAM1 OKP1 TID3 DSN1 CBF1 CSE4 HSK3 DAD2 SPC24 NUF2 CTR9 SLK19 MCM16	16	59
RNA transport [20.01.21]	0.00026668	SUS1 GLE1 YRB1 HPR1 PAB1 LOC1 NAB2 ETP1 MIP6 YRB2 TPM2 SGN1 NUP82 SRN2 MFT1 RNA1 GFD1 TPM1 HRP1 NAB3	20	86
mitotic cell cycle and cell cycle control [10.03.01]	0.000370759	MAK16 PKC1 RPG1 CKS1 SLI15 HTL1 SHS1 NUM1 CDC37 SUP35 ZIP1 SPC110 SEM1 SPT16 BNS1 SAE3 STH1 MCM10 YIR024C TRX1 CLF1 CDC3 TAP42 MCM1 SPC24 CEF1 ZDS1 DOM34 YDJ1 CBK1 KAR1 CNM67 PUS4 CDC33 CTR9 SGT1 SLK19 CCL1	38	215
translation initiation [12.04.01]	0.00039239	FUN12 RPG1 TIF35 TIF4632 SUI2 HCR1 CLU1 TIF11 NIP1 GCD10 IST1 CDC33	12	40
vacuolar/lysosomal transport [20.09.13]	0.000565364	ATG12 TLG1 VPS72 VPS3 VMA8 GDI1 SLO1 CLC1 VMA10 TPM2 DID4 VPS24 YPT52 VPS51 DID2 SNF7 SRN2 VTA1 IMH1 ATG23 VPS20 ARP5 TPM1 VPS27 PEP12 VAM3 MYO2 BRO1 KES1	29	153
splicing [11.04.03.01]	0.000583696	SCEI MUD1 SPP381 NTC20 PRP5 PRP9 PRP11 SLU7 CWC15 PCF11 PRP3 PRP18 PRP31 SYF2 IST3 PRP21 ISY1 PRP40 YJU2 CLF1 CEF1 LSM7 CWC25 CUS2 HRP1 SPP2 SNU66	27	139
transcription elongation [11.02.03.01.04]	0.000631016	PAF1 HPR1 SPT16 RTF1 SPT6 SET2 MFT1 TOP1 CTR9 LEO1	10	31
translation termination [12.04.03]	0.000916876	SUP45 SUP35 BTT1 RRF1 EGD2	5	9
meiosis [10.03.02]	0.00127621	DON1 ZIP1 MAM1 CNN1 HOP2 LIF1 ZIP2 CLB6 BNS1 PUP2 SAE3 SSP1 HOS4 STH1 SMC3 RED1 CIK1 DOM34 SLZ1 SPO21 MPC54 SLK19 BFR1 RBL2 MEI5 HSP82 KAR3	27	146
microtubule cytoskeleton [42.04.05]	0.00189796	SPC72 NUM1 CDC37 SPC19 SPC110 TID3 HSK3 SPC24 KAR1 CNM67 NUF2 VIK1	12	47
spindle pole body/centrosome and microtubule cycle [10.03.05.01]	0.00233265	BIK1 CDC37 SPC19 CIN8 HSK3 DAD2 CIK1 KAR1 ASE1 SLK19 BFR1	11	42
transcriptional control [11.02.03.04]	0.00411491	REB1 SPT7 SUS1 HPC2 ISW1 PAF1 HMRA1 SAS10 ASF2 HPR1 TAF12 NGG1 SIR4 BTT1 MET32 RKM4 ESC2 SPP41 SPT2 EPL1 SWP82 ITC1 SPT16 SPT6 GCN5 TAF1 EGD2 NOT3 HOS4 STH1 YAP5 ASF1 SET2 SWI3 CBF1 TFA1 IXR1 HCR1 CPR6 BUR2 TAF11 SUB1 MCM1 MED11 TAF7 HHT2 EAF7 CSE2 ESF2 TOP1 YAP7 GAL11 INO4 MED4 PLP2 ISW2 TAF14 NAB3 CCL1 NOT5	60	426
vesicle fusion [20.09.07.27]	0.00427474	TLG1 SEC3 SEC6 YKT6 SED5 SSO2 PEP12 UFE1 VAM3	9	33
cytoskeleton-dependent transport [20.09.14]	0.00511582	CIN8 MYO1 CIK1 JNM1 MYO2 NIP100 VIK1 KAR3	8	28
pheromone response, mating-type determination, sex-specific proteins [34.11.03.07]	0.00772605	YBL028C CMD1 BIK1 RVS161 HMRA1 CSN9 SIR4 SSF2 FAR7 SPR3 SSF1 CRP1 SWI3 STE18 SBA1 CDC3 CHS5 CSI1 MCM1 FAR3 TPM1 CBK1 MDG1 KAR1 GAL11 PLP2 TAF14 MF(ALPHA)1 HSP82 KAR3	30	189
unfolded protein response (e.g. ER quality control) [32.01.07]	0.00796534	CNS1 UMP1 PET100 CDC37 BTT1 TIM9 TIM10 VMA22 EGD2 TRL1 PFD1 CPR6 HSC82 STI1	14	69
mRNA processing (splicing, 5'-, 3'-end processing) [11.04.03]	0.00804202	CBP6 MSS2 PAB1 MIP6 SGN1 TRL1 MRT4 NAB3	8	30
DNA repair [10.01.05.01]	0.00865566	MMS4 DPB3 POL4 SIR4 DIN7 MUS81 MMS21 RAD23 MAG1 HSP12 PES4 LIF1 MND1 SAE3 LRP1 MPH1 POL32 IXR1 MLP1 NEJ1 SMC6 RAD14 FYV6 RAD50 SMC5 CCL1	26	159
GTPase inhibitor (GIP) [18.02.01.02.01]	0.00874155	RDI1 GDI1 PLP2	3	5
BIOGENESIS OF CELLULAR COMPONENTS [42]	0.00874155	MAK21 CGR1 NOC2	3	5
protein targeting, sorting and translocation [14.04]	0.00920193	SEC66 ATG12 PEX19 YRB1 PDS1 TLG1 VPS72 VPS3 TIM9 SLO1 PEX14 TIM10 YRB2 SEC28 MLP2 NUP82 DID4 VPS24 SRP21 MIA40 YKT6 YPT52 VPS51 DID2 MLP1 SNF7 SRN2 IMH1 ATG23 MFT1 RNA1 ARP5 YDJ1 TOM70 TOM22 SRP1 VPS27 PEP12 VPS5 SRP72 TOM5	41	281
